# Supplementary material for: Cerebellar growth is associated with domain-specific cerebral maturation and socio-linguistic behavior
Source: Nat Commun. 2026 May 13;17:4338. doi: 10.1038/s41467-026-72940-5 (PMC13172492; doi:10.1038/s41467-026-72940-5)
Supplement: Supplementary file 4 — Source Data [file 41467_2026_72940_MOESM4_ESM.xlsx]

## Sheet: Fig1
Lobular
Right VIIB	Right Crus I	Right Crus II	Right IV
-3.29146	-1.16152	-1.24283	-2.78481
-4.15976	-0.993341	-0.197925	-0.692852
-1.05923	0.499436	-1.19123	1.01201
-1.32806	-0.762248	0.041433	-0.512624
-3.86203	-1.64159	-2.02408	-0.0012299
-1.12446	-0.150424	0.245536	0.97853
-5.07942	-0.484278	0.222345	-0.654159
-0.71899	-0.278931	0.189807	0.360907
0.550094	1.03586	-0.561513	0.195828
-5.0685	-0.0247841	0.0635889	0.0137864
0.206905	0.534012	0.145722	0.414384
-3.23082	-0.389401	0.375156	0.484141
-4.94407	1.10507	-1.40948	0.41812
-3.05401	0.0639346	0.0029384	-1.16959
-2.07331	0.302276	-0.0387884	2.64011
-1.00787	-0.039289	0.128007	-0.357497
-5.83629	-0.813954	-1.09499	-0.437804
-3.54102	-0.191754	1.79291	2.09915
-3.05605	-0.297375	0.487726	-0.241023
-4.08624	-0.0244086	1.23746	-0.927488
-0.190647	0.50057	-0.0563887	0.127468
-3.86919	0.543762	0.982596	-0.215897
-1.00805	-0.805658	0.74154	-0.589966
-4.77552	-0.308423	0.224963	1.90695
-2.61802	-1.09954	-0.521016	-0.594506
-3.76663	-1.10963	-2.07604	-0.103575
1.76583	0.58052	1.29017	-0.612193
-2.08717	0.531101	0.700798	1.29516
-0.888714	0.469423	0.473116	-0.0142003
-0.0947941	0.862127	-1.55889	0.880106
-1.68065	-0.0780075	1.69168	-1.97411
-1.56165	-0.051653	-0.426504	-2.35651
-6.49742	-0.437271	-0.163539	0.160904
-1.76561	-0.703741	0.565334	-1.1026
-4.41742	-2.20984	-2.39402	-0.784105
-3.1494	-0.185573	0.737932	1.31721
-2.16088	0.453778	0.151255	-0.0496807
-1.39813	0.410666	-0.813079	-0.670363
0.151449	0.188194	0.241809	2.10634
-5.78428	-1.89729	-0.487961	-1.02561
-6.67489	-1.90367	-0.523238	-0.95792
-3.5971	-0.166139	1.60618	2.34562
-4.6786	1.20663	-0.709183	0.0350912
-2.47837	1.19609	0.243488	-1.45281
-3.83246	-0.484037	-1.44474	-0.825063
1.49496	1.45285	-0.624419	-0.364545
-1.56294	-1.37594	-0.319468	0.566784
-5.57359	0.432557	-0.272098	-0.839707
-5.33975	0.584567	1.32734	0.123691
-1.83587	0.305616	0.0173379	-0.728776
0.392846	0.577095	-1.13227	1.58585
-3.05694	0.170806	0.840585	-0.389269
-2.8231	0.611572	1.1069	0.243157
-4.55148	-1.37277	-0.510521	-1.4482
-3.81802	0.265478	-0.971369	-0.0883252
-0.343279	1.67917	0.460298	1.98009
-3.83723	-1.18459	0.288209	-1.2425
-2.55541	-0.0631129	-0.752252	-0.618422
-4.65664	-1.62887	0.465547	0.632328
-6.22955	-1.72627	-0.622969	-0.543851
-1.87873	-0.250002	-1.0932	-0.628843
-4.19495	-1.2558	-1.01516	-0.809107
-5.11937	-1.22457	0.505603	1.2713
-2.80314	1.01211	-0.276214	0.941428
-0.224899	0.79886	0.106696	0.47378
-5.3358	-0.784059	-1.50817	0.545801
-2.13589	-0.248207	1.00688	0.596093
-2.43007	0.366191	1.06105	-0.0047036
-1.95016	-1.28545	-1.92249	-2.69117
-9.36808	-3.4863	-1.4161	-0.176526
0.928237	0.992326	0.990849	-0.80526
-3.11072	0.66712	1.08653	0.432847
-3.62712	1.69099	1.78366	0.926453
-5.60599	0.494446	0.996035	-0.177188
-0.854636	0.616792	-0.0666977	0.307038
-0.778308	-0.00847092	1.27212	1.71277
-4.21348	-0.286255	-0.778107	-0.613224
-4.78752	0.217305	0.00120628	-2.03145
-5.78944	-0.47052	0.752145	2.59354
-0.889508	0.732213	-1.34406	1.71537
-0.888206	1.13109	0.0266933	0.734691
-0.368961	0.645865	0.641166	1.79576
0.00635545	-1.80381	-1.14345	-0.473628
-0.981874	-0.433304	0.0394636	0.142935
-5.06258	-0.827981	-0.999473	-0.509894
-0.236982	0.151895	0.285793	-0.0307842
-2.28645	0.567686	-1.12198	-0.137487
-1.45307	0.893469	0.238392	1.56536
-1.40278	-0.306925	0.263052	0.274139
-4.23639	-0.576221	1.73653	1.75578
-0.489151	-0.04135	-0.765555	0.449047
-1.56558	1.39222	1.27368	1.25777
-1.88997	0.364792	1.24827	0.383701
-7.83341	0.577606	-1.06207	0.38878
-1.27546	0.835705	0.304646	0.889847
-1.03925	-0.197203	0.508543	-0.316912
-3.53899	-0.373044	-1.10846	0.146072
-2.41424	0.319992	-0.288922	0.938273
-0.0263189	-0.521448	0.770276	0.556167
-3.27832	-1.35139	-1.97594	-1.62298
-4.81453	-1.35086	0.692354	-1.21985
-8.50162	-1.07515	-2.45335	-0.0556417
-5.07078	-0.50229	0.375718	2.67792
-6.61253	-1.85315	-0.89477	-0.742094
-1.39032	-0.175675	-1.71064	-0.785134
-2.3298	-1.39811	-1.33059	-0.254444
-4.21893	-0.107501	-0.42347	-0.906379
-3.19406	0.881132	1.60848	1.031
-3.35943	-0.308816	1.3832	0.729715
-5.8051	-0.386524	0.943496	0.597972
-1.07503	1.9893	1.23701	1.42331
-3.4033	-0.525709	-1.03212	-2.2485
-6.49949	0.367126	-1.76308	-0.275261
-7.01238	-0.602269	-1.20583	-1.99366
-2.98291	-1.12854	0.813291	-0.719177
-6.9947	-2.04465	-1.56335	0.270331
-5.27806	-1.97983	-1.02558	-0.796666
-1.63589	-0.600634	-1.12669	-0.363989
0.275359	-0.590113	-0.694713	0.798501
0.0907274	1.65574	0.215286	-0.463285
-2.62563	-0.215382	-1.46063	1.11048
-7.56514	-1.61667	-1.78967	-0.448869
-2.72257	-0.864558	0.497269	-0.8464
-1.75262	-0.206939	-1.07101	-0.61931
-4.47497	-1.51443	-0.670187	-0.426651
-4.17476	-0.73369	-1.07215	0.378467
-0.119539	0.676399	-0.638097	1.2559
-5.10144	-1.18661	-1.29616	0.152442
-1.9312	-1.56567	-1.05699	-0.89569
-2.02408	0.423804	1.12162	1.09306
-1.01468	1.00886	0.567391	1.57907
1.76927	0.458645	-0.405455	-1.96179
-0.421337	1.52106	2.18706	0.787721
-2.48323	-0.57308	-0.700891	-0.0927997
-1.67077	1.65183	-0.0122635	0.0417008
-5.22064	-1.16053	-1.04918	-0.65851
1.00588	1.44079	-0.873023	-0.453231
-1.95913	-0.865203	0.449924	-0.172226
-6.20067	-1.33999	-0.867168	-0.440939
-7.00553	-2.02238	-0.768174	-0.12931
-4.07214	0.438605	0.973896	-0.667056
-1.76238	1.06764	-0.400716	-1.18662
-3.84886	0.182205	-2.07573	-1.91094
-0.346902	0.403053	1.27409	0.947962
-6.39993	0.464354	-0.294449	0.196757
-1.66164	-1.01563	0.301547	2.05248
-7.11212	-0.80406	-1.43195	1.303
-3.70593	-0.171203	-2.33591	-1.02456
-2.70993	0.889409	1.28383	-0.329178
-7.5321	-1.10009	0.461595	-0.377048
0.36686	1.69785	0.526024	0.702452
-2.9816	-0.154489	-0.518315	-0.96946
-5.20274	-0.42651	-1.64543	-2.37097
-1.49569	-0.325514	-0.230968	-0.555695
-4.48533	-1.73197	-0.671033	-0.773597
-3.87479	-0.313339	-1.57599	-0.983914
-0.736446	0.832183	1.00491	1.01248
-2.55329	-0.996413	-0.403693	-0.0615413
-3.00399	2.03463	0.734558	1.09628
-1.52513	-0.345492	-0.999989	-0.866457
-1.68448	2.72927	1.54639	0.928949
-8.99585	-2.43622	-1.22277	-0.486597
-1.52722	-0.85883	-0.482341	-1.67703
0.220427	0.852927	0.518223	-0.606749
-3.16301	-0.710628	-0.510781	-0.488074
-3.51348	-0.0730668	-1.22106	-0.342167
-5.2314	0.628002	0.0262192	0.224287
-1.81872	-0.574484	0.253835	0.151344
-2.18014	0.364959	-1.18712	-0.6677
-6.45153	-0.84316	-1.91324	0.749969
-2.59799	0.0176952	-0.633178	-1.05109
-2.58032	-1.83403	-0.700318	-1.75325
-4.31341	1.48566	0.906862	-0.0701392
-3.92794	0.265439	-0.074314	0.617786
-0.932409	-0.0388679	-0.406247	0.646794
-0.182848	0.849337	0.338794	0.344115
-0.49795	-0.870719	1.16521	1.64171
-2.58654	-0.940884	-0.316347	1.63347
1.92824	1.24118	2.12186	1.266
0.55424	0.527153	-0.126883	-0.558696
-5.36413	-0.0968715	1.07251	-0.664573
-0.602398	1.05149	0.0819357	0.809431
-3.41356	-0.437483	-0.738171	-0.0414
-1.83806	1.88358	0.309064	1.52168
-2.80851	-0.85915	-0.947185	-1.92598
-2.86821	-0.220805	-0.206824	-0.914417
-1.23819	0.63347	-1.20552	-0.156116
-0.175661	0.775726	-0.0953563	1.65161
-5.55746	-1.82802	-0.462724	-1.62114
-7.95578	-2.29222	-2.22335	-1.80211
-4.52399	-1.11139	-2.38557	-2.8836
-2.97616	0.499187	-0.339574	2.18075
0.692344	0.714865	0.255303	1.02922
-1.77724	-0.215361	-1.07533	-0.621171
-4.3658	0.56659	0.556249	0.175165
-4.70194	-0.378578	-0.444601	1.54593
-2.19652	-0.0332375	-1.88793	-2.2257
2.30596	-4.23422	3.90346	-0.517855
-1.55491	1.40591	-0.48372	-1.15779
-0.451323	-0.673041	1.17639	-0.11088
-1.93108	-1.24059	-0.255091	-0.611367
-8.02678	-1.02103	-2.16202	-1.57307
-2.97545	-1.0185	0.775205	-0.547136
-5.25776	0.442755	-0.401469	0.43618
-3.86943	-1.10381	1.31396	0.569476
-0.711105	-0.23385	-0.448204	-0.662103
-4.04997	0.616038	0.76948	0.267396
-3.25938	-1.67108	-1.087	0.887596
-6.84574	0.741742	0.369342	0.980639
-4.28845	0.24518	-0.735621	0.554805
0.803592	0.821876	-1.67329	2.58893
-7.12389	-1.50469	-0.106936	0.869608
-1.14598	-0.473942	-0.404272	1.15925
-6.62541	-2.47218	-2.19044	-1.51731
-3.87862	-0.128379	-1.75231	1.19452
-3.32988	-2.09574	-1.91062	-3.43635
-4.65502	-0.829088	-2.54176	-1.73766
-4.69689	0.312662	0.113626	-1.55945
-2.99945	0.142851	-0.195427	-0.880307
-2.10833	0.373567	0.842763	-1.19535
0.557513	0.932905	1.62972	0.158775
-2.45779	-0.481936	0.239401	-0.454957
-1.77362	1.92244	0.525268	0.517761
-4.64179	-0.394867	-0.141113	0.40164
-3.90328	-2.45225	-1.00289	0.737745
-3.93225	0.800204	0.386022	0.504631
-5.64488	0.51315	0.623107	-0.0907682
-7.37479	-2.78944	-1.9292	-2.14257
1.61069	-0.292147	0.503092	0.455375
-1.46348	-0.496695	-0.738984	-0.325067
-2.63527	-1.34984	0.0541051	0.443531
-1.70909	0.707499	-0.623833	-2.08064
-0.0099472	1.27655	2.00845	1.2156
-2.36633	0.263382	0.58023	1.04851
-5.18319	-1.17132	-1.326	0.141389
-3.70064	-0.397083	-0.936082	0.855107
-3.40319	1.03676	0.728548	-0.503331
-2.922	-0.456958	-1.92321	0.66802
-2.02168	-0.906071	-0.771465	0.708811
-1.87549	-2.12749	-0.375391	-1.66032
-9.3845	-3.60967	-0.371729	-0.349905
-0.440965	2.12775	0.41828	1.99287
-1.49655	-1.01331	-0.184669	0.62129
-0.533658	0.201748	-0.905801	-0.534193
-6.19186	-0.859457	0.109616	-0.71181
-1.91043	-1.13081	0.301949	1.39844
-3.11172	0.927827	0.041079	0.293394
-3.49678	-1.86365	0.477962	1.72116
-0.256225	0.788324	0.102415	0.471291
-7.57463	-2.07951	-2.91112	-2.24294
-0.929316	0.189226	0.723922	-0.621314
0.549392	2.05621	0.602841	1.69931
-6.43856	-1.2321	-0.369657	-1.05396
-2.39547	-1.77001	-0.581641	-1.18894
-0.674553	0.155473	-0.926822	-0.543965
-5.55681	2.8628	-2.56619	1.94335
1.01985	2.35959	2.05795	2.24135
-3.47684	0.243326	-0.108529	-0.816328
-2.15094	-0.950586	0.8891	1.18189
-2.07414	-0.00963125	-0.510177	1.0907
-1.61123	-0.157798	-1.07642	-0.611306
-1.17931	-0.323613	1.71789	0.320251
-1.773	1.767	1.4787	-0.166414
-2.36076	-1.31235	-0.824767	-0.161166
-4.20816	-1.1757	0.54735	1.52252
0.10587	0.779957	0.97155	1.71597
-1.34537	0.844167	1.36866	1.13015
-8.45613	-1.00899	0.163163	-0.497007
-2.74871	-0.373516	0.681662	1.5353
-1.88648	-0.47824	1.28329	1.07317
-3.04789	-0.493143	-0.670195	-0.44508
-1.89516	0.431564	-1.29792	-0.19937
-3.95107	-0.787026	0.0558049	-0.0910165
-6.29495	-2.21181	0.700846	0.182669
-4.60611	-0.455914	-1.11914	-0.81463
-5.09501	-1.61279	-0.404075	-0.824532
-5.63203	0.510229	-2.65176	0.520521
-1.01711	-0.844032	-0.262317	0.0227734
-0.545659	1.6924	-0.265938	0.882076
-0.472865	0.0153421	-0.263954	0.0661877
1.31935	2.17897	1.67628	-0.616453
-3.14012	0.853781	-0.133782	1.2751
-2.50709	0.217677	0.158601	0.536195
1.72096	1.43216	1.06376	0.0856444
-8.22999	-0.585334	-0.638295	0.393833
-1.84316	-1.21589	-1.48415	-0.236479
-2.46197	1.26872	1.20077	0.892449
-0.982346	0.241444	0.269075	0.107486
-6.65021	-2.40711	0.0459617	-2.08136
-4.80251	-1.48488	-1.84801	-2.18373
-6.98428	0.391648	-0.43978	1.89372
-7.87833	0.208427	0.0376367	1.14528
0.438119	-0.683279	-1.35271	-0.155948
0.198429	0.521611	-0.216511	0.998029
-3.71219	-0.55516	-2.72346	0.381513
-6.09145	-1.57252	-2.51625	-2.29102
-1.09653	-0.0524313	-0.577711	-0.219562
-2.18991	0.351658	0.747115	0.627257
-1.53581	-0.322395	-1.9754	-1.26671
-1.69669	-0.234811	-1.28452	-0.571557
-6.18128	-0.810146	0.358216	-0.89803
-2.45158	-0.658679	-2.08832	-1.11982
-3.16749	-1.48835	0.224315	-0.247566
-7.42008	-2.17434	-0.579483	-0.501533
-0.483373	2.42009	2.28871	-1.08905
-5.04001	-1.2754	0.922345	-1.56545
-2.50167	-1.39932	-1.00874	-1.6523
-4.76603	-1.23698	-0.440777	0.844887
-3.42652	-0.261362	0.958077	0.129236
-7.93802	-1.43471	-1.70907	1.01637
-3.97504	1.14928	0.0637489	0.319534
-0.613475	-0.410171	-0.0581801	-0.0243914
-5.13777	0.359813	-2.47927	-1.48674
-1.23839	-0.933593	1.38967	0.893807
-1.40209	0.090233	1.67813	-0.192635
-5.63383	-0.809726	0.661781	-0.493039
-5.04102	0.02233	-1.51544	-0.384405
-2.35599	-0.307368	0.778205	0.766356
-1.55484	-2.02229	0.399305	-0.450096
-3.73946	1.29128	1.71264	0.685924
-2.17558	-1.50983	-1.24514	2.08516
-1.64785	-0.171049	-1.05274	-0.611398
-2.22772	1.19473	-0.870867	0.781282
-0.774258	1.97859	0.774737	1.19428
-3.6465	-1.91038	-1.16813	-0.421513
-7.05279	-0.218317	1.03865	1.41881
-4.16468	-0.504968	0.824195	0.597065
-8.13942	-0.779486	-0.135841	0.200862
-5.59456	-0.226471	1.13959	-1.00885
-0.791361	0.802673	-0.524031	-0.776958
-3.72804	-0.516389	0.442052	1.04949
-3.7406	-0.490603	-0.916875	-0.92864
-1.33851	1.25858	-0.573162	0.862831
-2.11176	0.367226	-1.46936	-2.14174
-2.73957	0.0218458	-0.758587	0.658848
-0.352282	0.323909	-0.984367	-1.51187
-2.37332	-0.227538	-0.0910993	-0.84829
-2.60034	0.681265	0.108196	-0.850459
-2.08188	-1.60943	-0.373526	-1.54852
-1.06065	2.66279	1.91789	0.0855542
-0.0802131	1.34852	0.684323	-0.105603
-1.73299	0.477716	-0.948928	-2.67242
-5.55897	-1.83721	-1.06263	-0.841802
-2.85571	2.76751	0.667383	-0.319051
-3.69647	-1.14572	-0.653859	1.5751
-4.06433	-1.2464	-1.55445	-0.84693
-5.64222	-0.882762	-0.322577	-0.464251
-1.91864	-0.435603	0.220784	2.22809
-3.69438	0.83421	-0.144295	0.582169
0.110338	1.32703	1.25757	-0.779323
-7.344	-0.873375	-0.923423	2.33567
-4.95035	-0.285984	-2.23814	0.735348
-2.27267	0.946672	0.550118	0.585284
-9.03473	-1.94	-0.594316	-1.80062
0.821903	2.42643	-1.43479	1.62614
-4.76053	0.557096	1.01412	-1.20937
-1.6986	0.665559	0.660433	0.0193209
-4.77954	-0.895982	1.32222	1.61812
-4.96551	0.360539	-2.08873	-1.28635
-3.70908	-1.03056	1.64599	-0.97776
0.364081	-0.770854	0.594785	-0.573259
-4.30047	-0.243029	-1.55602	0.0827793
-1.24634	-0.0577612	0.813362	-0.301639
-5.75209	-1.63902	-2.36338	-1.93362
-1.82364	1.77348	0.140293	0.148015
-4.56905	0.462171	-1.04295	0.90479
-1.64148	-0.291068	-0.390676	-0.693182
-2.12456	0.24148	0.915986	1.00528
-3.4954	-1.12503	-0.124102	-0.497252
-1.47576	0.583677	-2.81933	0.00123626
-1.39004	1.51958	-0.300298	-0.945292
0.343524	1.04563	1.87596	-0.0463507
-3.40534	0.435545	1.62157	-0.212355
-2.05651	-0.747524	-1.39297	-1.32057
-1.59844	-0.154102	-1.04419	-0.607673
-1.00278	2.09149	0.838963	1.30429
-5.64592	0.839074	1.01704	2.31788
-3.46605	-1.8726	0.475047	1.12129
-3.78431	-1.24773	-0.693291	0.532824
-3.35163	1.29078	1.26205	-0.150574
-4.19865	-0.838392	0.956335	0.342619
0.20299	1.27162	0.257002	0.45136
-4.25731	-1.20316	0.0239181	-0.644
-4.77512	-0.761692	1.29191	1.29637
0.0997935	1.63168	2.1573	-0.302863
-7.19899	-0.923019	-1.93896	-1.90084
-2.47782	0.930692	-0.390279	-0.718591
-1.46731	1.36721	0.110073	1.13647
-3.53442	0.0497895	0.889806	-0.117129
-7.75175	-2.84017	-1.95619	-1.65511
-3.01537	0.774139	0.187153	-1.42481
-6.43647	0.270233	-1.96913	-2.12188
0.0164812	-0.374494	-0.0614478	0.692486
-3.37579	1.07341	2.1331	1.46505
-1.31222	-0.0559517	-0.995444	-0.586226
-0.534687	2.30579	0.89906	1.77565
-2.39109	1.74104	-0.891226	0.400446
-3.70784	0.0765025	-1.84042	-1.74157
-0.10161	0.0173622	-0.71111	-0.62907
-1.38075	-0.00435586	-0.26993	0.796211
-6.9119	-1.3664	0.133275	0.890112
-6.74475	-1.96764	-1.69334	-1.68615
-1.48798	-0.282124	-0.31532	0.0453188
2.15462	0.6877	-1.04597	1.02228
-3.95772	-1.02436	-1.12092	0.667675
-8.54338	-3.05315	-0.942876	-2.2225
-1.7168	-0.193384	-1.09432	-0.619097
-4.95257	0.140968	-1.90612	-1.16551
-1.30276	-1.3928	0.0462613	1.69612
-1.80779	1.81504	1.80787	1.88805
-4.2838	-1.12549	0.256795	0.704223
0.262477	0.0527997	0.469749	0.320233
-1.08632	-0.168474	0.399831	-0.119928
-8.09788	-2.39762	-2.55695	-0.670518
-2.73089	1.27897	1.71465	1.40784
-4.51294	-1.01666	-1.29112	-0.329078
-7.81201	-1.56241	-0.778936	1.1902
-2.68556	-0.369007	-0.897318	-0.858779
-8.00027	-1.3632	-1.56302	-0.642149
-7.385	0.31117	-0.258964	0.479096
-4.72115	-0.0482511	-0.975937	-1.07626
-4.84743	-0.107626	-0.301718	-0.755631
-2.49636	0.238198	0.348047	0.137173
-4.32474	-0.164913	-2.27637	-1.80159
-6.71713	-1.35058	-0.515146	1.04676
-4.89202	-1.34215	-0.818047	-0.801663
-5.72347	0.430415	2.74674	0.272883
0.269809	0.00353568	-0.858927	0.541123
-0.0490076	-0.864505	-0.958388	0.037758
-2.50873	-0.779187	-1.0425	-1.09326
-4.38134	-1.67113	-1.83559	-1.97566
0.375782	-0.626387	-1.54391	-0.805195
-1.20662	-0.409774	0.997072	0.36653
-7.14732	-1.74169	-0.375923	0.926651
-1.69784	-0.194222	1.35405	0.615742
-6.14559	-1.37073	0.136346	0.608602
-0.80966	0.0249509	-0.55908	-1.13341
-1.16715	1.21765	2.47815	1.2488
-8.07206	-1.19988	0.222115	0.552376
-5.28256	-1.90512	-2.20976	-0.480123
-8.23722	-0.350498	-0.295406	0.687301
-4.79202	1.14176	-0.577405	0.754659
-2.42449	-0.270184	0.462281	0.26761
-4.41834	-0.218413	-1.3808	-0.166779
-4.6621	-1.23327	0.64873	1.32561
-3.73772	-0.297647	1.27924	1.85926
0.140319	0.0569594	0.79616	0.907565
-2.75901	-0.0694545	-0.862237	-0.68575
-1.7249	-0.210374	1.47497	2.27761
-1.80231	-1.40156	0.374924	-0.814611
-3.82758	-0.447861	-0.749076	-0.740024
-5.67382	-2.72293	-0.73422	0.00667284
-0.604212	-1.68351	1.30733	1.69212
-1.36307	0.326939	0.129505	0.022376
-5.15444	-0.870225	-0.583062	-0.670987
-0.56452	-0.327726	0.641541	0.956138
-2.90066	0.598979	-0.760068	-0.0352407
-2.08253	-0.526891	-0.534881	-2.03382
-3.86797	-1.03215	-2.51283	-1.19783
-2.58078	-0.442967	-0.969536	0.358448
-8.89344	-1.65253	-0.745913	1.17347
-1.5788	-0.819652	2.01402	0.762322
-4.8487	-1.57249	-1.25204	0.487969
0.774066	1.20528	-0.710928	-1.4231
-2.82888	0.475382	0.240035	1.33536
-2.34186	0.813396	1.23215	-0.395105
-3.6868	-0.979253	-0.126279	3.50954
-2.01015	-0.716818	-1.9811	-2.21497
-1.19179	-0.394564	-0.201658	-0.895961
0.690141	0.0960771	0.463331	-1.8533
-1.95343	-0.170881	0.163606	0.615909
1.26349	1.9885	1.116	0.518814
-4.42056	-0.224934	-1.64615	-0.540775
-7.27968	-2.0701	-1.37394	0.64607
-3.3756	-1.82979	-0.750168	-0.989506
0.369482	1.8996	3.56606	0.550391
-4.30089	0.964318	-0.169599	0.244091
-1.86545	-1.81448	-0.842647	0.411474
-3.51205	0.0670948	-0.553474	0.0657758
-5.4461	-0.453507	0.964986	-0.0254066
-2.81579	-0.562517	-0.0198586	-0.149515
-1.79435	-1.2957	-1.50013	-1.06212
-0.330019	0.788114	-0.0350883	1.25145
-2.39994	-1.37009	-1.36908	-0.658228
-3.0101	-1.20783	-0.338904	0.105258
-1.97109	0.478988	1.26088	1.42111
-6.87447	-0.995764	-2.52692	-1.42892
-0.375946	0.399358	0.691631	2.12332
-7.13726	0.171932	-1.20282	-0.389603
-3.07568	0.214062	-1.13032	0.869383
-2.67754	-0.783093	-0.264588	-1.746
-4.80782	-0.080435	-0.291388	-0.469062
-1.65456	0.026993	-0.933153	-2.32422
-0.326421	0.792135	-1.45801	-0.461022
-3.78718	-0.317446	1.64728	-0.251842
-2.25588	0.769836	0.125988	0.450922
-2.10503	-0.14008	1.22374	0.760942
-6.54758	-0.401594	-0.111451	1.49348
-1.64091	0.652536	-0.719197	-0.112978
-0.900764	0.775632	1.8882	0.846927
-0.170562	0.923942	0.729884	-1.52838
-5.92637	0.178227	-0.827026	0.00127957
-1.23772	-0.966745	0.349877	0.0801434
-5.62863	-1.5178	-1.20455	-1.14915
-3.66781	-0.112343	-2.62901	0.0404621
-3.81362	-0.708708	-0.942479	-0.752687
-2.36871	1.20678	-0.659421	-0.739639
-1.28737	-0.689056	-1.84024	-0.482216
-2.21107	-0.0918109	0.594807	0.65778
-5.73109	-2.55137	-0.657883	-0.154938
-1.84202	0.912236	0.301112	-1.43765
-7.56761	-0.372358	-1.74638	-1.67473
-1.36803	0.872959	0.702667	0.240538
0.478911	-0.425057	-1.37845	-0.358371
-3.31454	0.652142	-0.679236	-0.870579
-1.62547	-0.701643	1.18598	-0.361907
-6.17531	-1.88206	-0.795011	-0.606277
-3.79965	0.328548	-0.0875509	-0.602898
-8.88998	-0.650838	-0.830973	0.398351
-0.357075	1.06805	0.99628	1.01325
-2.77901	-1.13894	-0.9586	-1.52458
-3.92219	-0.20614	-0.0615082	1.44841
-6.90251	-1.47492	-0.0862954	-0.370576
-2.07119	2.81689	0.114619	1.38609
-2.40775	1.16554	-0.268914	-2.32731
-3.10564	-2.38634	-0.497724	0.140525
-2.39777	-0.632247	-1.39699	-0.397388
-1.76457	-1.21598	-0.536621	-0.351871
-3.25588	-0.714921	-0.369517	0.619527
-5.53851	-1.03262	-0.500664	0.25566
-0.451019	0.010236	0.187006	0.828209
-3.96205	-1.58992	-1.82084	-1.29594
-7.24669	0.44484	-0.343444	1.70384
-0.65175	0.778703	1.27846	2.33089
-3.38395	-1.06019	0.609931	0.401229
-1.74175	-0.149209	-2.19394	-0.843279
-1.96527	-0.38732	-1.908	-0.624103
-0.309055	1.37384	1.99878	1.37678
-3.48405	0.975785	-1.59073	1.36681
-0.782014	1.11556	0.30868	0.491045
-2.76389	1.8055	0.852626	0.51239
-0.220558	-1.70128	0.485535	0.425578
-2.44874	-0.236024	0.148833	0.11524
-2.71266	0.0657938	1.23276	-0.182428
-6.73476	-0.515906	-0.116997	-0.116922
-0.353885	0.29047	-0.317527	0.724645
-5.99854	-0.594259	-1.80647	-0.95642
-5.46023	0.180479	0.318256	-0.320517
-5.32576	-1.89426	-0.440604	-0.379555
-5.32301	-1.04483	0.712396	0.440898
-1.75451	-0.546386	-1.24699	-1.12707
-2.34211	-0.358964	1.0988	0.0071269
-2.05082	-1.99101	-1.00851	-2.74971
-4.917	0.172369	0.797067	1.5392
-2.66969	0.0576039	0.552517	0.569531
-1.77385	0.13198	-0.0989199	-1.04551
-1.64063	-0.479009	-0.145655	0.990827
-4.80568	0.913749	-1.6944	-1.58593
-10.5547	-1.03751	-2.05006	1.15841
-4.7915	1.97164	0.236262	0.665307
-0.54433	0.705177	1.10037	1.40774
-2.84365	-0.637928	-0.85827	-0.456543
-5.14821	-0.85662	-2.04119	0.0258956
-1.88915	-0.232481	0.645508	-0.517413
-3.43466	-1.81745	-0.482484	0.844982
-4.66377	-0.0635675	0.399379	1.27124
-5.57652	-1.12399	0.989589	-1.34097
0.355203	1.3204	-0.421957	-1.44796
-1.52367	0.529819	-0.280453	-0.353287
-4.61838	-1.46158	-0.0968002	0.7532
-2.05818	-0.425969	0.630884	-0.910347
-1.25643	-0.747988	0.171169	0.762352
-7.00132	-1.32701	-2.20155	-1.17163
-1.07302	0.937098	-1.27393	-1.43633
-5.55952	-0.510195	-2.38254	-0.057247
-3.82511	1.86991	0.4017	2.00838
-1.56486	-0.548533	1.91253	0.370065
-1.16405	-1.89288	1.65343	-0.995485
-4.559	0.492006	-0.84121	0.825864
0.605341	-5.20929	1.70738	-1.05734
-3.97995	0.836002	0.0746158	0.622086
-4.47189	-0.664374	-0.222666	0.563842
-3.49581	-0.598476	0.510509	-0.24431
-2.76202	-0.776811	0.524381	-0.59529
-2.0235	-2.21737	0.216107	1.04201
-4.02453	0.0125603	1.04091	-0.90688
-0.763032	1.12223	-0.430411	-1.4013
-2.30048	0.20887	-0.532486	-0.747901
-4.05162	0.385597	-1.54804	-0.0222061
-3.15286	-0.271723	-1.39786	0.403837
-2.91554	-0.996041	0.227935	0.0134447
-1.11346	0.328889	1.06772	0.0992501

## Sheet: Fig2
Fusion			MDTB			Rest
M4L	S1L		region 1	region 5		SMN	FPN
0.907079	-2.02646		-0.427368	0.477437		-1.07195	0.405838
-1.28738	-0.604217		-0.948488	0.84		-2.37072	-1.04231
1.29989	-0.275707		-2.92721	-2.18037		0.756988	-1.02404
0.139234	-0.346367		-1.97054	-1.9565		-0.100877	-1.68094
-1.2195	-0.115353		-1.4996	-2.51188		-1.63497	-0.264117
-0.252037	0.0144137		0.127392	1.189		-1.25834	-1.38878
-1.85438	-0.757982		0.39105	0.55593		-1.78751	-0.110304
-0.874727	-1.76906		-0.436677	1.44021		-1.77443	0.630271
0.458821	-0.539311		0.495245	-0.189654		0.288521	0.2177
-1.21648	-0.590274		-1.05845	-1.00646		-0.864759	0.23737
-0.264275	-2.09473		-0.898414	-2.36965		-0.66678	0.474925
-1.02358	-0.634148		1.7299	0.42857		2.62915	0.960634
-0.764977	-0.926862		0.447971	0.694506		0.282787	-0.00839408
3.96591	1.12535		0.227463	-0.670919		0.388194	2.0136
-2.22755	-1.65563		1.2881	0.932154		-0.103922	0.718264
-0.641646	-0.75787		0.452275	0.875409		-1.59785	0.30092
-0.463811	1.03204		-1.98958	-0.932722		-1.12565	-0.870389
1.42357	1.49022		1.80134	-0.390782		-0.574804	-0.0192977
-1.30012	-0.338253		1.78671	1.87774		0.894386	0.128414
-0.517875	-1.59234		-1.44976	-1.35818		-0.331238	-0.367681
-1.89734	1.0198		-1.27313	0.635403		0.722536	0.520221
1.49983	0.632901		1.39894	2.02041		0.107304	-0.281806
-1.11707	-1.46859		-0.508384	-1.03802		0.279544	-0.959569
0.384718	-0.956779		0.511708	-0.268359		-1.40882	-0.652411
0.123845	-0.739027		-0.762445	-0.756389		0.383269	0.153294
-0.257082	0.066665		-1.21936	0.449782		-0.534869	0.562167
0.00894091	-1.22894		0.517648	1.19161		-0.832903	-0.00496791
-0.0497635	1.15728		-1.42925	-1.23377		0.0923267	-1.2332
-1.30184	-2.17785		1.05033	0.451178		0.454735	0.639776
0.536599	1.05267		2.45354	1.43032		0.204695	-1.21031
-1.76164	-2.41171		0.203357	-0.605915		-0.402622	-1.16305
0.0191865	-0.840765		-1.57168	-0.26441		2.7425	1.38855
-0.282601	-1.18299		-1.87908	-0.940331		0.126096	-0.268873
-0.523963	-2.72806		-1.81892	-0.842915		0.34463	-0.302386
-0.391006	0.838248		0.63537	-0.84934		-0.0315263	-0.0168646
0.281568	-0.267873		1.07748	0.0996353		-1.12477	-1.97292
1.55795	0.260746		-0.76871	-1.23602		-0.388504	-0.327269
1.75877	-1.96039		-0.626761	0.904892		1.06485	1.25941
-0.0180482	0.955928		-1.25919	-0.544086		0.219612	-0.294898
-0.2591	-1.03896		-0.698477	0.746929		-1.90556	-2.31833
-1.63061	0.0558939		0.0309551	-1.23223		0.0810043	-1.95643
-0.278323	0.800834		0.0182462	-1.648		0.351197	1.52423
1.04445	0.511499		-0.297589	1.36938		-1.42477	-2.36156
1.49516	-0.868122		0.408097	0.758097		-0.0713663	-2.08566
-0.478454	-2.87005		-1.24789	-0.665304		2.65943	1.98741
-0.502325	-1.83059		1.00446	0.938455		0.316555	0.201785
-1.06207	-1.0996		-0.187367	1.68606		1.01154	0.713822
-1.75846	-0.812325		-1.97985	-1.41412		-1.14855	-0.10466
1.84704	-0.260937		-1.99042	-0.345626		0.656024	0.170094
1.9479	2.78413		0.64613	0.848036		1.01649	-0.0698646
0.0160695	-0.455482		0.901329	-0.214455		4.31625	4.04368
0.00724391	-1.70807		0.278303	-0.264889		-0.191717	0.456594
-2.13154	-1.99769		-2.42862	-2.43998		-1.00741	-2.32574
-0.97877	-1.81475		-0.780635	0.456997		0.575041	0.447714
-0.346771	-0.292766		0.68101	0.174078		-0.281573	1.44429
-0.490634	-1.74772		0.470596	-0.751394		-0.592221	-0.271153
-0.0658594	-0.799954		1.047	0.454752		0.33724	0.80222
-1.37657	-0.259437		-0.511588	-0.447017		0.00247746	1.53105
-0.621645	1.0546		1.14083	1.26556		0.473734	0.96344
0.252735	-0.457271		-0.971899	-1.25259		1.14588	0.0432515
-0.182087	-1.84451		-3.91579	-0.653173		0.275269	-0.437594
1.12346	0.113767		-1.4882	-0.678014		-1.96761	0.1709
1.22758	0.180733		-1.60118	-3.85016		-0.0795626	-0.639186
-2.41983	-1.8891		-3.42722	-1.82069		-0.703023	-2.29341
-1.25823	-3.48816		-0.320135	-0.05988		-0.261977	2.29012
-1.45718	0.487376		1.83395	0.353313		0.508407	0.332928
-2.70041	-2.52291		-4.73391	-3.15498		-2.63519	0.857912
0.136648	-0.0629713		-1.51439	-1.45095		-0.160729	1.7427
-0.382603	-1.39712		-1.27519	0.164015		1.05623	0.453748
0.359996	-0.503218		0.895394	1.05848		0.266982	-0.0543094
-2.06927	-2.03245		-3.01392	-2.05192		-1.86155	-1.35679
-0.969796	-0.537411		2.42736	1.54576		0.372643	0.788181
-1.8419	-1.53807		-1.58542	-1.48185		-0.153683	0.922434
-1.31429	-1.38986		-2.30796	-1.52298		-0.0671728	-1.76823
0.0065969	-0.466098		-0.16551	-0.216903		-2.39937	0.343158
-1.55871	-2.00065		0.556948	-0.592284		-0.361952	-0.919087
-0.318294	1.44301		-0.193852	-0.358572		0.38996	-0.367978
0.755431	-0.44853		-1.45373	-0.233868		-0.0760433	-0.945491
-1.05364	-0.208551		0.0813092	-0.254997		-1.30802	0.282452
-0.930941	0.310316		-2.25716	-1.41428		1.17397	-0.228774
0.758069	1.61021		-0.23442	0.355795		0.730272	-1.09659
1.2904	0.160618		0.60626	0.408409		-0.00203203	-1.76903
-0.0873132	-1.49879		-1.74409	-0.489898		0.0168312	0.376652
-0.768296	0.403956		1.66833	1.57642		-1.78599	-1.51598
-0.0170312	-1.54134		0.251845	-0.0284054		0.562832	-0.368669
-1.62331	-0.778926		1.80825	1.62113		0.549549	1.06986
-0.397976	0.58274		0.731611	0.341043		-1.06097	1.50774
1.73575	0.726952		-0.166508	0.173965		-0.900387	0.180593
-0.530119	-0.195071		-0.742357	0.759249		-0.791149	-0.40906
-1.17091	-2.29726		-0.168215	-0.854797		2.0785	3.4794
0.316299	-0.871471		1.24118	0.125237		0.988696	0.373071
2.37039	0.500306		1.13488	1.33494		0.171513	1.31646
-1.48089	-0.771964		-1.35688	-0.0713456		0.953562	-1.03454
0.55447	-0.479779		-0.152445	0.306384		0.00343448	-0.647802
-2.04282	-0.627204		-1.39699	-0.456987		0.752707	1.02316
-1.45712	0.342734		1.78281	1.28151		1.37627	1.33122
-2.05371	-1.32385		-1.05002	-1.51446		0.834831	-0.648462
-0.971543	0.187629		2.52615	2.69983		-1.13868	-0.299858
1.63703	0.526341		0.608687	1.86334		1.23003	-1.33372
-0.446716	1.11013		-0.400146	0.258881		-0.709298	-0.0268953
1.42768	-0.0476837		-1.02887	-1.98224		1.136	0.311024
-0.782067	0.996486		0.537436	-1.04404		-3.19779	-0.881718
0.948398	-1.64379		-2.03156	-1.85351		-0.236144	-0.583203
-1.14031	0.525		-2.00927	-2.15769		1.41553	0.0812666
-0.262983	-1.20778		-3.30257	-2.82233		1.13561	-1.06576
-0.506201	-0.51031		1.11141	-0.954407		0.554688	1.65887
0.12886	-1.32777		-1.01067	-0.728939		0.603706	0.349995
0.0585151	-1.28196		-0.321458	-0.451967		2.11953	0.66984
-1.70712	-2.26936		0.0797303	-0.470025		-0.749553	-0.482039
-2.6378	-1.52147		0.590421	-0.350922		-0.236783	-0.346374
-0.525301	-2.23494		-2.18637	-0.175165		-1.46916	-2.61998
-1.63231	-1.1178		-2.99885	-3.02459		-0.72686	0.970658
-0.309695	1.37784		-2.33709	-2.77371		-0.748248	-0.464615
-0.575479	-2.49128		-0.661405	-0.24639		0.193245	-0.022659
1.15789	0.84179		-0.122847	-0.296159		-0.953594	0.342602
-3.35113	-1.95878		-2.23588	-0.659203		-0.270966	0.525102
0.450468	-1.12019		-2.31472	-1.95571		-0.767589	-0.764503
0.0467025	-1.4168		-1.28366	-0.29298		0.306918	0.20372
1.11522	-0.313791		0.146458	0.343392		-2.30432	0.455019
0.0729906	0.470586		-2.00783	1.08174		-0.473923	-0.461305
-0.394696	-0.989387		-0.566569	-0.362117		0.232625	-0.723733
0.470347	-1.82652		-0.249976	-0.515968		-0.668823	1.02646
-1.86985	-0.860428		-0.308298	-0.33164		-1.61891	-1.71615
-0.672057	-0.0978612		-1.35524	0.599618		-0.989675	-1.61902
-1.12062	-0.538475		-0.944731	-1.14577		-0.481965	-0.659193
0.223391	0.239308		-0.484281	2.36929		2.73776	0.732838
-0.774256	-1.73958		-1.10304	-0.19576		-0.713024	-1.269
0.735641	0.06905		-0.856088	-1.31037		-1.60699	-3.31476
-2.10671	1.32554		0.73762	-0.105892		-0.0297377	-0.789255
-1.66797	-0.703475		0.521337	-0.115745		0.315414	2.50013
-0.405748	-0.787512		-1.28991	-1.8925		0.606549	-0.886961
-1.20615	-1.8148		0.470197	-1.38266		-1.56087	-0.268416
-1.49914	0.0525749		0.318671	-0.64991		-0.648546	0.103311
0.0972579	-2.61858		0.327061	0.0746011		-3.44971	-1.52076
-0.336581	-0.927058		-2.37327	-0.0587127		0.0707765	1.55354
0.786086	0.716127		-0.998745	-2.30052		-2.49553	-2.50795
-0.634724	-2.81455		-0.438092	0.630256		0.144998	-0.395309
-1.74505	-0.583432		-1.02993	-0.0263903		-0.272936	-0.0680924
0.774324	0.568081		-1.08601	-1.02178		1.0043	0.966365
1.19465	-1.41407		-0.404161	-0.607593		-0.0241852	1.02758
0.77971	1.03082		-0.526487	-1.02731		-2.33413	-0.667933
-1.55731	-0.426653		-1.16968	0.482282		-0.383773	-1.7271
-3.23617	-1.58783		1.49415	-0.0195829		-1.40617	-0.898217
-2.51154	-2.75148		-1.75931	-1.58256		0.596275	1.57825
-0.596868	-1.76312		-0.0744341	0.744084		-1.08403	1.255
0.125481	-0.35488		-0.145599	-0.00696945		1.509	-0.107719
-0.520317	4.8829		1.68468	-1.00449		-1.22352	0.0492359
-0.52208	0.459882		0.388138	1.21923		0.336283	-1.49655
1.36153	-0.579259		-1.1633	-2.23428		-0.217136	-0.667233
2.2091	0.938811		0.420637	0.054878		-2.45031	-0.473354
-1.67969	0.604678		1.18967	1.17124		0.641023	2.11654
1.68104	1.60249		-0.343916	-0.665651		-0.249804	-1.84663
0.545041	-1.79025		-0.0553845	0.919513		0.98298	-0.0102248
-0.0729281	-1.21129		-1.09304	0.323021		-1.29758	0.277949
2.79362	0.0757051		1.15171	-0.415104		-0.78707	0.528772
-0.0304997	-1.35767		-2.96891	-0.997853		-1.86082	-2.4135
0.0601611	-0.294949		-1.40632	-2.07583		-1.19237	-0.372395
-0.0903459	0.576449		0.0802593	-0.192052		-1.07274	-0.44983
0.121204	-1.76558		-2.33027	-1.6628		3.6446	1.70541
-1.35577	-0.0442028		-0.857875	-0.588832		-1.23958	2.36949
-0.699056	-1.33299		-0.708476	0.357418		1.61478	1.84806
1.67302	3.7923		-0.229433	0.47257		-1.52225	0.581438
0.777078	-0.618485		-0.929619	-0.0315066		3.69197	0.236212
0.476098	-0.594515		3.22442	0.150075		-1.88007	0.561354
1.9811	2.5445		0.748959	0.257957		0.481467	-0.349638
-2.34478	0.282078		1.64202	1.27141		2.51749	1.80919
-0.55775	-1.30142		0.68222	-0.356475		-2.99988	-1.91422
1.18673	-0.462554		-0.518336	0.78558		-0.0791571	0.088391
-3.92972	-1.97943		-0.991126	0.238017		-0.839444	0.455203
-0.568923	-1.79753		-1.04119	-0.912647		0.0865312	0.567335
-0.973946	-1.63357		-1.12472	-0.296165		1.64442	0.521849
-0.253786	-2.36336		-0.213172	-0.383117		0.589635	0.0867941
-1.85837	-1.57568		1.88614	1.79174		-0.164212	-0.149437
1.14581	0.314624		-0.952703	-0.633121		-1.20446	0.0788122
1.70092	-0.728469		-1.76929	-2.04138		2.53002	0.488307
0.662117	1.58288		-1.47437	-1.20871		-1.32246	-0.699655
1.97444	-0.926857		-1.79658	-1.42377		-0.0360143	1.07005
-0.921435	-0.878125		-1.7185	-1.00488		1.27578	0.373549
-1.94598	-1.97815		0.010745	-0.969387		-1.15783	-1.89072
1.45462	0.0635762		1.15386	-0.149877		0.453917	0.693166
-1.53467	-0.954431		-1.06559	-1.84592		-2.56632	-1.15048
-0.40198	-0.603645		-1.38902	-2.10241		0.148614	-0.965854
0.419161	1.05319		-0.939587	-0.0379741		1.10267	-0.335812
-2.10696	-0.155913		-1.23791	-0.9779		0.368356	1.2518
2.27743	0.259807		-1.89018	1.71421		-0.770039	1.02992
1.51458	-0.655781		-2.16223	-1.37281		-0.905233	-0.27192
-1.58651	-1.77777		-1.35072	-1.56827		0.299389	-0.676295
0.38575	0.163343		-1.85167	-1.04088		0.152136	0.594023
-2.75269	0.533571		0.0386256	0.585965		-1.45901	-0.843242
0.950811	0.0655266		-1.0063	-1.33771		0.426305	-0.856083
-1.22166	-2.3887		-2.73273	-2.73234		-1.21532	1.51027
-0.868556	-0.281784		-0.966598	-0.17241		-3.04913	-0.955043
-2.14397	-0.124484		-0.846978	-0.557575		-0.14192	-0.178319
-0.899758	-0.254535		-1.59611	-0.518302		-0.268377	0.761849
-1.26805	-2.05349		-0.324672	0.530257		0.0688812	-1.84413
-3.08212	-2.42761		-0.552557	-0.482364		0.520746	-0.638772
0.887765	1.89956		3.21535	1.26968		-1.43239	-2.54889
1.72242	0.451428		1.91982	2.84808		0.02385	-0.67941
0.271067	-1.60995		-1.84187	-1.42727		0.617469	-1.50427
-1.13989	-1.73435		-1.41453	-1.5729		-1.06859	-3.27004
0.413868	0.627103		1.12523	-0.58344		-0.961438	-0.183625
-1.62582	-0.0181125		-1.75205	-1.572		1.42681	0.755289
0.75595	-1.21889		-1.94539	-1.59532		-0.606522	0.229245
-2.63023	0.455568		-0.775436	0.110794		-0.94452	2.40581
-1.16385	-0.219843		0.0791281	-0.212534		-0.254078	-0.374366
0.387708	0.465954		-1.11019	-2.29029		0.862017	-0.964268
0.804831	0.636607		0.999113	-0.237954		0.258883	0.712186
-1.62758	-1.40347		-0.362996	-1.05665		-1.09171	-1.20307
-0.599152	-2.3771		-2.51911	-2.5307		-0.290568	-0.377952
-0.726179	-1.11484		-2.17315	0.520993		1.40292	0.610737
-0.331743	-0.595941		-1.1789	-0.923665		-2.57914	-1.04518
-0.109588	0.382144		1.43557	-0.614978		-2.19221	0.00993145
-0.846803	-0.04038		0.274178	0.32854		-1.41938	-0.0970914
0.15608	-0.750645		1.12807	1.37182		1.07903	0.975123
-1.50792	-0.946519		-0.502365	-0.0249016		-1.53583	-0.265879
2.61053	1.53303		-1.04782	0.292147		0.218922	2.29906
-2.12859	-1.02678		2.39746	1.97348		0.319329	-1.44746
1.40395	1.44235		0.273168	-0.319793		3.36365	1.31325
-0.901632	-0.0844007		-1.17929	-2.87312		1.04853	1.46262
0.0555972	0.0623828		0.229836	-0.258664		-1.04315	-0.3977
-0.523153	-1.19097		0.913136	-1.0285		0.177527	-0.853242
1.21763	-0.0303211		-1.78498	-1.32943		0.436261	2.4582
0.029795	0.311812		-2.30766	-1.394		-1.7152	-0.51769
-1.54232	-2.84924		-1.37057	-2.77114		-0.141032	1.29329
-0.0313316	1.1165		-0.508823	-0.128187		0.454739	0.519531
-1.69834	-2.78149		0.00860354	0.0242314		-0.499646	-0.664662
0.116216	-0.659264		-1.70768	-0.184693		-0.601259	0.298584
1.56341	0.141125		-0.573602	0.756787		0.760333	1.6326
-0.181101	-0.764755		-1.17531	-0.94619		-2.02982	-3.28122
4.41519	0.229837		-1.66758	-1.46626		-1.33466	-0.0323844
-2.52068	-1.65278		0.752564	-0.151207		-2.30107	-1.55223
-2.28255	-1.24371		2.8418	-0.374548		0.342438	0.279244
1.46224	0.916378		-1.42025	0.303251		1.25353	1.25317
-0.416191	-1.37133		-2.15633	-1.3285		1.11944	-1.75875
0.718982	-0.520864		-0.893316	-0.894949		0.788195	0.536997
-1.82115	-1.14502		-0.897823	0.586753		-1.78675	0.303466
1.16403	-0.321606		1.87606	-0.632153		-2.7183	-0.0979657
-0.164505	0.453959		-3.04557	-0.472142		1.08369	-0.428997
-0.973757	0.307611		0.343487	-0.376709		-1.77424	-0.547783
-0.616411	-0.872409		0.223729	0.99989		-0.772096	-0.579154
1.18148	-0.556418		0.720157	-1.50102		-0.725957	-1.2494
-0.639596	-1.15874		0.184495	0.147713		1.59751	1.87179
1.33618	-1.12416		-0.371801	1.1786		-0.680236	-0.868871
0.994798	0.254545		1.39026	0.735922		-0.628257	-0.465377
0.0484765	-0.0993414		0.606909	-0.209928		-2.14753	-1.21155
-1.67214	-0.189168		-0.665319	0.394681		-0.0401828	-0.950228
0.21395	-2.76752		-0.064059	-0.120698		-2.00077	-1.52443
2.67619	-0.371316		-0.0628574	-0.307427		-1.40073	0.0145759
-1.96275	-0.421165		-0.36089	0.971473		-1.49977	-0.906154
-2.06446	-2.27334		-2.67741	-2.39103		-1.09846	0.482757
-1.86246	-2.65233		0.881916	-1.19592		1.3784	-0.250494
-0.405073	-1.44604		0.267429	-0.515297		0.720795	0.860901
1.35652	2.1621		0.563623	0.566463		-0.677633	-1.27647
-0.572317	-0.164695		0.358911	1.02205		-0.506575	-0.214749
-1.23742	-1.32714		1.09076	1.28202		0.139604	0.658359
-0.0129724	-1.48167		1.38039	0.733717		-1.77184	0.612579
2.72148	-0.911718		-2.19367	-0.144226		0.826294	2.13053
1.04478	0.503888		-1.96791	-1.57554		0.497493	-0.291856
1.03843	0.207522		-0.467752	0.0705277		-0.403224	-1.44585
-1.15733	0.0657174		-1.26667	0.0194275		1.38812	0.221482
0.233001	0.571983		1.16372	-1.0738		-1.08941	2.08212
-2.88408	-1.03725		1.56649	2.15925		-0.91582	-0.878187
-1.40026	-2.28135		-0.268324	-0.95592		2.85461	2.11589
0.331345	-0.533284		-1.49132	-2.38017		-1.4912	-1.03633
-2.65185	-2.14054		1.48429	-0.0963192		-1.17816	-0.480977
0.857067	-0.656771		1.24178	-1.47256		0.46498	-0.227148
0.156247	0.405503		-0.724695	-0.380922		0.0731748	-1.78585
-1.07994	-1.37595		-0.0942409	0.414101		-2.13717	-0.736077
0.316961	-1.13995		-2.10887	-3.09711		1.65086	0.718897
0.895846	-0.0155551		-0.675552	-1.47841		0.52912	0.730932
2.30601	0.923612		-0.838615	-1.04552		1.69017	1.95233
2.64666	2.01795		-0.571108	0.175395		0.925434	1.62333
-2.2903	-2.04279		0.138544	1.94269		-0.164141	0.645072
0.135325	1.06504		-1.25307	-0.161788		-0.164547	-0.983814
-1.22623	-1.74729		-1.38406	-0.983678		1.39355	2.28476
1.84989	2.99507		-0.588785	-1.40996		-1.05118	-1.7646
-0.74544	-2.65007		0.0863955	0.896527		-1.33466	-2.1546
0.601426	-1.7626		2.19537	1.38458		2.12819	0.160203
-0.0159836	-0.868388		1.33985	0.982508		1.1981	0.775433
0.660336	-0.308278		1.31005	1.66339		2.20679	0.124753
2.93263	-0.528324		-0.717483	0.794021		0.631995	-0.449757
-0.460969	-1.09583		-0.701836	-2.90501		-1.77026	0.52747
2.13054	1.48198		0.368337	0.209643		1.38666	1.89692
0.119744	-2.25024		-0.791608	-1.01125		-2.04404	-1.40102
-0.227968	-1.48574		-0.559436	0.497399		-2.61418	-2.20707
1.29692	0.440238		-2.34004	-2.70387		-2.10628	-0.846693
-1.69465	-2.31747		0.381512	0.735998		0.251519	-2.16397
-2.95504	-2.30096		1.44829	0.666793		-1.00192	-2.09845
-2.17053	-1.14501		0.527662	2.28842		0.138116	1.53968
0.108352	0.353608		0.156587	0.322648		0.299447	-0.213347
-1.31421	2.51647		-2.04343	-0.259227		0.945201	0.0373039
1.41929	-0.154601		-1.77195	-2.33082		-0.447066	-0.997656
1.79741	3.69423		-1.96082	0.184064		-0.135765	-0.45445
-0.786034	-0.309762		-0.542474	1.3847		0.105655	-1.09116
-0.63168	-0.790673		-2.51968	-3.05689		-1.723	0.542275
-0.27488	-0.794566		0.0615221	-0.0504579		-0.371936	1.58016
2.09016	0.466998		-0.687699	0.43742		0.329179	-2.21527
0.503633	-0.373017		0.760919	0.363726		0.170963	0.604645
-1.94636	-2.08755		-0.340769	0.941031		1.44915	1.83303
1.27709	2.41705		1.33991	1.44635		1.99301	0.409205
-2.27755	-2.92201		-0.79117	-1.27556		-2.89988	-2.16637
-0.280358	-0.0671768		-0.159054	-1.49881		0.43992	1.13529
0.432261	1.55346		-0.476606	-0.700207		0.749722	-0.436692
-0.97867	-0.0922763		-1.79867	1.85752		2.08701	1.83991
-0.170521	-2.33448		0.222416	1.46608		0.385717	-0.41301
2.32289	0.557137		-1.80718	-1.10818		2.87182	0.319334
0.664099	0.432006		-1.20598	-2.1705		1.51903	0.91141
-1.80942	-1.02288		-0.600918	-1.95357		0.183476	-0.583393
2.29629	-0.978886		-1.16246	-1.00024		1.03826	0.38801
0.706018	-0.300328		-0.562323	0.574768		0.840332	-2.16632
0.745845	1.34373		-1.18056	-1.33555		0.228864	-0.680941
1.35294	1.10496		1.24652	-0.6306		-1.08137	-0.493928
0.0105952	-1.33519		0.607877	0.673831		-0.381858	0.536881
0.0192859	0.655497		-1.129	-0.849511		-0.940691	-1.63967
-1.6262	-1.79616		-0.916565	0.715924		-1.43199	-0.849372
-0.756621	0.510837		2.10199	0.766144		2.17015	2.04077
-0.24302	0.202239		-1.31468	-1.4437		0.171729	2.00968
-0.0947669	-1.00716		2.19618	0.279202		0.317954	0.371363
2.67919	1.15502		-0.326714	-0.977709		-0.74457	-0.710466
-0.0558005	-1.97023		0.931113	0.413479		0.0287728	-1.31566
0.371311	1.07641		-1.22784	-0.81764		-2.09744	0.710303
0.552095	-1.59266		0.711581	2.75435		0.770478	-0.454293
1.62875	0.621115		-0.228401	-0.609449		1.46132	1.38042
0.786315	-0.54813		0.738691	0.202527		-0.710902	0.199842
0.293127	-0.832179		0.8006	1.18894		0.769916	-1.52427
-0.940443	-0.979662		-0.417233	-0.287933		-0.306014	-0.0579264
-0.639883	-1.09114		0.821392	1.62087		2.01734	2.82719
-0.587436	-0.34909		0.671493	-0.268561		-2.34116	-0.934524
0.179851	-0.477522		0.693012	0.573987		0.228102	1.27361
2.66365	0.387376		-1.82627	-0.0620024		-0.447239	0.799111
1.11983	-0.257335		0.383558	-1.93021		-0.444356	-2.06079
0.850207	-0.273079		0.218334	-0.254719		0.306159	-1.04696
2.44484	-1.56896		-0.776236	-2.67685		0.545687	1.3394
-0.610318	0.85506		0.474826	0.497547		-3.83078	-1.70711
-1.12864	-0.139294		-0.347239	1.64195		-2.52305	0.276464
-0.666048	-0.395112		0.11939	0.0938083		1.1046	0.136222
0.337929	-0.71147		-0.609175	0.0466663		1.12061	-0.513169
-3.32189	0.455126		-0.912082	1.13209		-0.485447	0.120738
0.459485	-0.166853		0.964201	0.84203		3.32114	2.54554
0.391311	0.543044		0.949727	1.2016		-2.13373	-0.838582
0.859912	0.744994		-0.675026	-1.3302		-2.144	-2.86349
-2.86809	-0.591658		1.40476	1.21376		0.840372	1.70783
-2.71983	-2.21163		-2.40876	-1.12519		1.11617	1.78338
0.0945796	-0.858545		-1.77517	-0.267689		1.12061	0.545981
-2.53819	-2.54485		-0.500083	0.0093548		-1.18346	-0.484637
1.3506	-2.33638		0.828227	1.04626		1.17439	-0.347954
-1.67168	-1.42781		0.868066	-1.03281		-1.75056	-0.872534
-2.88118	-1.07964		0.242548	-1.33032		1.09921	-0.371215
-1.21462	-0.220532		-0.504111	-1.44258		0.685522	1.20723
0.337805	0.571393		-3.16177	-0.956256		0.000694418	2.01625
2.47713	2.58003		-0.402165	-0.490559		-1.18196	-1.61714
-0.844534	-1.05814		-0.804403	1.21921		0.275937	0.828123
-2.42394	-0.771656		0.626087	1.92175		-0.647344	0.0524782
1.44059	0.765504		0.276272	0.750893		0.772825	-0.06765
-1.65224	0.180854		-2.10872	-1.21664		0.621739	1.91962
-1.04455	-1.00352		-0.474243	0.489793		0.0996246	1.39776
1.15037	0.04383		-0.80604	-1.98884		-0.649808	-0.818766
-0.641008	-1.95799		-1.88854	-0.842545		0.121187	0.872287
-0.914087	-0.778404		-3.28404	-1.64893		-0.739057	0.0191185
-0.999886	-2.24518		-1.01677	2.26885		0.855711	1.02832
-0.324933	1.17338		-0.949493	0.121167		2.17641	0.136021
-0.0137946	0.0347688		-0.211654	0.320715		3.51452	0.100761
-0.240939	-0.939899		-1.14661	-1.26506		-2.29676	-0.759773
0.767853	-0.539844		3.0125	2.37801		-0.93684	-1.95269
-0.627318	-1.2921		-0.660896	3.37255		-1.84616	-0.726205
-0.189098	-1.44541		-2.85499	-1.92401		-0.3032	-0.2819
-0.491146	-0.791182		-1.68098	0.231668		1.10021	1.1457
-1.83551	1.3604		-0.548839	-1.06309		-0.768306	-2.64943
-1.7509	-0.282531		-0.65243	-1.24915		-0.69317	-2.95838
-0.37877	-0.530929		-0.581151	-1.49302		-2.3282	-0.40736
2.57789	0.206096		-0.329831	-1.02252		-1.37093	-1.06778
-1.36691	-0.917527		-0.362235	0.170309		1.43764	2.24091
0.372362	-0.473256		-1.5839	-0.455952		1.01984	0.442092
2.23339	0.25917		-1.18651	-1.63606		-1.1154	-2.10375
0.688809	0.778815		-1.78165	0.106972		0.773888	0.19834
0.640003	-0.0536943		-0.97497	-0.953128		0.557853	0.386804
-1.05911	-1.7964		0.011584	0.208559		-0.326732	-2.41427
1.30013	-2.08001		2.77721	1.72888		2.83102	0.301855
-0.784927	-0.922325		-0.263938	-0.599314		2.65606	1.19883
-1.93941	-1.64981		-1.25844	-0.971556		-1.27972	-0.289908
-0.763576	-0.945892		-2.5076	-2.76848		-0.570186	-1.46403
0.138348	-0.766228		1.68364	2.78587		-0.4536	1.52276
0.868625	-0.107708		-0.776682	-0.371151		-0.837733	-0.197544
-1.29956	0.522325		-0.878533	-0.852506		1.11834	0.0458375
1.01174	0.485344		-0.643036	-1.9573		1.59696	-0.316471
-0.286426	-0.0620858		2.03714	1.47606		0.494882	-0.0763027
-0.221784	-1.1214		-0.838317	-0.212969		-1.51101	-0.486476
-0.0288842	-1.25966		0.309262	-0.718867		2.10029	2.66036
-1.11465	-1.56225		-1.822	-0.870285		-1.8764	-1.98197
1.29467	0.399053		-0.173909	-0.693781		-1.11926	-2.62242
-2.05033	-1.49494		-0.0308444	0.837428		-0.904509	0.411839
-0.31394	-0.261027		0.237682	-2.07629		-2.96631	-1.27588
-0.759763	0.594494		-0.830928	-0.183214		-1.41749	1.49751
0.660994	-0.113744		-2.48155	-1.4582		1.96865	1.46873
-0.737597	-0.0637948		1.72354	0.376564		0.245001	0.87174
1.11252	-0.253272		-0.547212	-0.622139		-0.195682	-0.662488
1.34193	0.635541		-1.86472	-0.0644105		-1.17213	-0.063456
0.176737	0.318624		-0.565069	-1.3977		0.744662	-0.533062
-0.272021	-0.429286		-0.311283	-0.624534		-1.75332	0.323249
-1.61441	-2.79643		-1.0788	-1.17724		-1.02964	-0.796719
-1.51573	-0.733927		-0.88954	0.988062		1.32975	1.19426
0.443053	-1.34304		0.015741	0.3822		-1.01884	-2.67978
-1.97721	-0.130452		-0.435416	0.280375		-0.115851	0.580327
-0.300976	-1.0075		-0.310729	-1.70792		-2.48295	-1.79799
-1.5631	-0.984869		-1.51878	0.0859088		1.82804	0.658489
1.17542	0.260053		-0.792584	-0.99678		-1.09708	-0.607827
-0.513552	-0.780836		1.66543	-0.223112		-0.0246004	-0.385923
0.15996	0.23792		-0.15786	-0.315827		-0.19299	-1.72852
-2.11832	-2.4292		1.95827	2.10034		0.841134	1.34426
2.12512	0.320936		-0.0353254	0.39987		-0.571699	-1.05026
0.00797489	-0.411399		-1.76814	-1.26672		2.0138	1.10636
-2.46391	-2.64195		1.28022	1.33972		-1.36299	-0.161527
-1.8406	-0.788969		-1.94619	-1.45787		-1.88811	-0.416309
-1.61569	-1.26717		0.167571	-0.611416		-0.869985	0.310573
-0.998466	-0.265256		-0.408355	-0.210565		-0.982968	-0.756298
1.41065	1.91449		-0.656424	-1.16031		0.0812595	2.18321
0.214128	-0.643692		0.74854	0.801724		-0.930574	-2.72416
-0.863098	-1.68297		-0.3214	-0.834212		1.12989	1.35985
0.51037	-0.931346		1.60366	0.904823		-1.87208	-0.453965
-2.07884	-1.91224		0.221215	0.37878		0.62936	-0.465833
-2.43959	1.72297		-1.17031	0.00419781		-1.32774	0.372146
-0.22779	0.830178		0.64571	0.0117889		-0.699359	-0.0620527
-0.497241	0.143537		-0.258061	2.77765		0.405761	-2.12577
0.483884	0.10921		-0.698582	-0.655583		-0.422332	-0.270985
1.30917	-0.500308		0.866628	1.10579		2.18498	-0.700546
1.60921	1.3287		0.975352	-0.0427424		-1.40306	0.375012
-0.770025	-0.147996		0.721059	0.767735		-1.20999	-3.42943
-0.97234	-2.54404		-0.818116	-1.43398		1.02101	-1.3752
-0.617237	-0.430608		1.53108	1.10487		-0.387445	-1.43389
0.617301	-1.15319		-0.547999	-1.36177		0.774934	0.921887
-0.688405	-0.456099		-0.643745	2.13339		-1.54645	0.944502
-0.586602	-0.102947		0.409647	1.70185		0.111743	0.048334
0.648219	0.171934		-0.0177228	-0.869617		3.51632	1.56127
-1.73271	2.07936		-0.695361	-0.408028		-0.675649	0.340468
1.81934	0.150545		-0.303828	-1.26012		-1.33587	-1.53357
-0.517416	-0.783385		-2.31939	-0.509848		-0.0717375	-1.1837
-0.660435	-1.07058		1.37172	1.11459		-1.90027	-0.0770488
-0.37965	-1.13011		-0.69919	-0.580506		1.13506	1.84327
1.14728	1.36767		2.0715	2.55779		-0.39933	0.434166
-0.195778	0.28079		-0.17896	1.0418		-1.56087	-1.85938
-0.0843428	-0.266453		-2.02547	-2.10096		-2.31327	-2.28361
0.293178	-1.26618		-0.232676	-2.21064		0.644017	0.278488
-0.271225	0.139843		-0.273424	-0.318327		0.62609	-0.175298
-1.4706	-0.0845133		0.0425398	1.39183		1.97714	0.86125
1.58307	-0.553044		-1.75373	-0.625019		-0.411589	1.63778
-2.27494	-0.164097		1.67535	0.757421		-2.18729	-1.75432
-1.39453	0.582785		-1.92636	-1.37349		-1.04718	-1.22693
-1.70147	-3.48741		1.63738	-0.149803		-1.12593	-1.60635
2.52247	0.45447		-1.75617	-2.21732		0.711089	1.39644
1.11546	2.0211		1.4148	0.871417		-0.675205	0.320937
-1.46099	0.0976913		0.201018	-1.15157		-0.311304	1.44385
1.95197	0.37522		0.893315	0.401385		-0.792311	-0.369327
-0.105147	-0.258585		-1.02962	0.731528		-1.38282	-2.21161
4.80893	-0.0936658		1.09033	0.515783		-0.122742	1.73026
2.27121	-0.234171		-0.153039	-1.38978		-2.90161	-2.27552
-2.30961	-1.66633		0.368227	0.433686		1.23889	2.23623
-1.02152	-0.343406		-1.1841	-2.90162		0.979971	0.962299
-2.11297	-0.512858		-1.85988	-0.561598		0.303104	1.70368
-1.41534	-0.203964		-1.16978	-1.26547		1.60398	1.93349
0.126973	0.327953		2.09871	-0.0147102		-0.1274	-1.58575
-0.718823	-0.205956		-2.29412	-1.85656		-1.59735	-1.29323
-1.50765	-1.03864		0.491896	0.71615		-1.22333	0.0152608
-0.842857	-0.106008		-2.67472	-1.1933		-0.146733	0.789726
-0.926894	-1.96366		-2.38549	-1.64647		0.242449	-1.34433
-1.95943	0.232499		0.93238	-0.478743		2.45092	0.489828
-2.56067	0.274233		-1.05217	-0.342238		-0.516604	0.857063
-2.33896	-0.99546		-0.464126	0.379138		-2.27369	-2.5119
-1.69212	-2.24047		-0.076429	-0.781936		1.08858	-0.375398
-1.87604	-0.825333		0.120959	0.832258		0.200004	-0.547369
0.43382	-0.574359		-1.75373	-0.909828		0.307075	1.4458
0.159217	0.817737		0.678037	-0.373184		-0.545031	-1.4724
-1.18449	-1.57328		-0.459461	0.925165		-0.860393	0.804502
0.0557702	0.522877		0.57226	0.653606		-2.7448	0.0177324
-1.79106	0.323778		-0.453434	0.369152		-0.0851281	-0.405625
-0.20819	-0.88108		-1.07063	-0.838438		-0.203467	-1.46611
-1.17254	-1.27552		-0.928925	-1.41885		-1.25237	-2.7497
0.832482	-0.818214		0.112686	-1.32611		0.999433	1.11918
-0.395161	1.26365		0.285987	0.762761		0.092511	0.961808
0.357392	-0.404643		0.363572	-1.06199		-0.914762	-0.583579
0.943907	1.19763		-3.15575	-1.52984		-2.09419	-0.523784
0.239209	0.334025		-0.162771	0.445719		-0.716757	-0.0910282
2.33382	0.00979788		-0.0684324	-0.222024		-3.24299	0.281677
1.96824	1.91995		-1.21712	0.158614		1.25521	0.736259
-0.988305	-1.22425		0.287622	-1.30897		1.61449	-1.34407
0.682584	1.29245		-1.4133	-0.470217		-1.17778	-2.66576
-0.509097	0.0319198		-0.26066	0.205845		-0.726111	-1.8029
0.865391	0.539783		0.655409	-0.13474		-0.297499	0.831525
-0.295149	-0.858898		0.348089	0.539581		-1.06161	-0.371245
2.86538	-0.828189		-0.480154	-0.161271		-0.951152	0.999684
-0.05272	-0.811915		-0.661592	0.426199		-0.145498	-0.0943956
-1.15466	-1.07564		0.0402201	1.18047		-0.34484	-1.09545
-0.649015	-0.44224		0.150496	0.571641		-1.11032	-1.22142
-0.875294	-2.86638		0.0740134	-1.78087		1.77617	1.78202
-1.15105	-1.9146		-0.689114	0.851739		-0.357917	0.0616778
2.66734	-0.0495152		0.0927792	-0.145896		0.892012	0.362192
-3.40742	-3.08824		2.06658	0.779733		0.731716	-0.981302
-0.839762	2.78205					0.582859	-2.29562
0.215637	-0.0226761					2.97622	0.0444325
-3.232	-0.711245					-1.62626	-1.06538
-0.406503	2.76506					0.493838	-0.268481
-1.27737	-1.69607					1.50298	-0.0451921
0.971624	0.222087					-0.279743	-0.440452
-0.670059	-0.0109197
1.85501	-1.54639
0.00137274	-0.221542
-0.378806	-0.643752
-1.22398	-2.25267
1.8831	-1.24025
-2.19867	-1.76069
-0.916397	-1.8306

## Sheet: Fig3
L network 17		Model comparison					Heatmap weights
-0.139376		Model	Cortical_Parcel	R2	N_folds			A1L	A1R	A2L	A2R	A3L	A3R	D1L	D1R	D2L	D2R	D3L	D3R	D4L	D4R	M1L	M1R	M2L	M2R	M3L	M3R	M4L	M4R	S1L	S1R	S2L	S2R	S3L	S3R	S4L	S4R	S5L	S5R
-2.43084		Ridge	lh_yeo17_network_1	0.312888	10		lh_yeo17_network_1	0	-0.0283625	0.148014	0	0.0082684	0.110855	0.0870061	0	0	0.189984	0	0	0	-0.0927312	-0.0398671	-0.0569091	0	0.277267	0	0	0	-0.208337	0	-0.191927	-0.0635537	0	0.129037	0.302564	0	0	-0.0598189	0
-0.880089		Ridge	lh_yeo17_network_10	0.270638	10		lh_yeo17_network_10	0.0761888	0	0	0	0	0	0	0	0.160362	0.106783	0	0	-0.0363206	0	0	0	0	0.0665954	0.0443853	0.0150231	0.0278002	-0.0453501	0	-0.114385	-0.130737	0.0956724	0.120555	0.245565	0	0.00583497	0	0
-1.03795		Ridge	lh_yeo17_network_11	0.201522	10		lh_yeo17_network_11	0.0205354	0	0.0266797	0	-0.078043	0.101673	0.0206555	-0.100218	0.122903	0.15798	0	0	0	0	0	-0.0562823	0.115458	0.102199	0	0.0246184	0	-0.125116	-0.067909	-0.0182491	-0.0341231	0	0.0815136	0.269515	-0.112181	0	-0.00184018	-0.02491
-3.47702		Ridge	lh_yeo17_network_12	0.35684	10		lh_yeo17_network_12	0.141056	0	0	0	0	0.0181156	0	0	0.0961027	0.185285	-0.0264558	0	-0.116455	0	0	0	0	0.134965	-0.0384836	0	0.158545	-0.0675036	0	-0.153877	0	0.172266	0.0215821	0.283434	0	-0.0476744	-0.133701	0
-0.31969		Ridge	lh_yeo17_network_13	0.44541	10		lh_yeo17_network_13	0.0722436	0.0693242	0	0	-0.0131386	0.0583372	-0.0373632	0	0	0.234223	0	0	-0.0300068	0	0	-0.00261977	0.0225282	0.0844557	0	0	0.121706	-0.128961	-0.0151315	-0.058074	0	0.0336792	0.099405	0.288022	-0.0473087	0	-0.0411141	0
-3.67627		Ridge	lh_yeo17_network_14	0.289399	10		lh_yeo17_network_14	0.048458	0.139732	-0.0375633	0	-0.0449392	0	0	0	0.0258195	0.235165	0	0	0	0	0	-0.026907	0.0118063	0.094773	0	0	0	-0.138658	-0.0201503	-0.187584	-0.0476325	0.105212	0.109802	0.239994	0	0	0	0
-1.25075		Ridge	lh_yeo17_network_15	0.30675	10		lh_yeo17_network_15	0.0444123	0	0	0	0	0	-0.00614863	0	0.102632	0.240943	-0.0292744	0	0	-0.048557	0	0	-0.0546545	0.142011	0	0.0606729	0	-0.164401	-0.0391619	-0.290592	-0.041485	0.293373	0.0960085	0.22259	0.0104186	0	-0.0574259	0.00914926
0.225469		Ridge	lh_yeo17_network_16	0.53279	10		lh_yeo17_network_16	0.150439	0.0685627	0	-0.00553857	-0.0955268	0.00431873	-0.0904795	-0.11266	0	0	0	0	0	0.0181319	0	0.00877524	0.0445027	0.0335064	-0.023235	-0.00445062	0.186828	-0.262715	0	-0.219053	0	0.805509	0	0.000765446	0	0.0352457	-0.0773422	0.0812091
1.68673		Ridge	lh_yeo17_network_17	0.45368	10		lh_yeo17_network_17	0.0889413	0.0112272	0	0	0	0.0403664	0	0	0.0571702	0.260371	-0.0178831	0	-0.00306926	-0.00487079	0	-0.0456815	0	0.144216	-0.00188134	0	0.0431528	-0.157727	0	-0.109023	0	0.0481855	0.0699536	0.290033	0	0	-0.0113775	0
0.14872		Ridge	lh_yeo17_network_2	0.177404	10		lh_yeo17_network_2	0	-0.151307	0.0505193	-0.0683786	0.102568	0.141674	0.0602164	0	0.0398735	0	0	0	-0.0465812	-0.0790161	0	-0.14362	0.0477584	0.288142	0.000620812	0	0	-0.169771	0	-0.0679625	0	0.29195	0.0411904	0	0	0.120406	-0.0326581	-0.0121272
-0.399352		Ridge	lh_yeo17_network_3	0.437644	10		lh_yeo17_network_3	0.119387	-0.0077951	0.0634347	0.0817489	0	0.0930893	0	0	0.101583	0.233313	0	0	0	-0.0506263	0	-0.0497932	0	0.0314857	-0.0723968	0.0442271	0.119174	-0.400806	0	0	-0.199255	0.0525099	0.11094	0.17965	0	0	-0.103293	0.0456573
2.71106		Ridge	lh_yeo17_network_4	0.334902	10		lh_yeo17_network_4	0.138784	0	0.000476666	0	0	0.101361	0	0	0	0.28438	0.0104641	0	0	-0.0349109	-0.00209419	-0.064175	-0.0540464	0.296811	0	-0.101662	0	-0.149531	-0.0646654	-0.196496	-0.0623114	0.221936	0.0875535	0.233131	-0.0165615	-0.0474487	-0.0492609	0
0.167643		Ridge	lh_yeo17_network_5	0.30781	10		lh_yeo17_network_5	0.0377462	0	0.00875791	0.00209689	0	0.0472617	0.00125968	0	0	0.459169	0	-0.0797317	-0.0451025	-0.0838964	-0.0146703	-0.000114647	0	0.132647	0	0	0.0768012	-0.0447006	0	-0.0270484	0	0	0.0527344	0.182657	0	0	-0.0981976	0
-0.574162		Ridge	lh_yeo17_network_6	0.299983	10		lh_yeo17_network_6	0.0993048	0.00980324	0	0	0	0.16559	-0.024403	0	0.0817889	0.114749	0	0	-0.0527127	-0.0318742	0	-0.00371473	0	0.073115	-0.027448	0	0.0789697	-0.188019	0	-0.108952	-0.104709	0.303764	0.0709558	0.166245	0	-0.0093654	-0.129668	0
-1.45778		Ridge	lh_yeo17_network_7	0.479841	10		lh_yeo17_network_7	0.128315	0	0	0	0	0	0	0	0.0506273	0.561795	-0.00827984	0	0	-0.198656	0	-0.0731903	-0.0665142	0.244278	0	0	0.0366181	-0.124652	0	-0.099761	-0.0734026	0	0.106302	0.201365	-0.0343526	0	-0.0331085	0
-2.17687		Ridge	lh_yeo17_network_8	0.351175	10		lh_yeo17_network_8	0.129017	0	0	0	0	0.0682613	0	0	0.0318961	0.209848	-0.0402003	0.0150286	-0.0168641	0	0.00301901	0	0	0.0588605	-0.0081637	0	0.0522432	-0.153925	0	-0.112151	-0.0349081	0.15857	0.0631119	0.220801	0.0199333	0	-0.0591598	0
-0.732108		Ridge	lh_yeo17_network_9	0.278927	10		lh_yeo17_network_9	0.112934	0	0	0	0.0429125	0.0868718	0	0	0	0.16381	0	0	-0.095223	0	-0.0100573	-0.0406566	0	0.120595	0.0221854	0.0248524	0.103951	-0.0844296	-0.0915578	-0.128863	0	0.218527	0.081833	0.158975	0	-0.0545157	-0.087471	0.0346396
-3.95871		Ridge	rh_yeo17_network_1	0.317782	10		rh_yeo17_network_1	0	-0.053561	0.074376	0	0.0585195	0.00128094	0.204636	0.0686655	0	0.343549	0	0	0	-0.178111	-0.0947318	-0.0985244	0	0.302525	0	0.00234681	0.0544353	-0.128372	0	-0.13236	-0.0888981	0	0.0793085	0.218706	0	-0.0806539	-0.133933	0.0528536
-0.79609		Ridge	rh_yeo17_network_10	0.247061	10		rh_yeo17_network_10	0.0655239	0	0	-0.00459192	0.0226384	0.0278238	0.0148483	0	0.0652021	0.0954247	0	0	0	0	0	-0.0592296	-0.0382789	0.0648902	0.078167	0.0695415	0.023027	-0.0532543	0	-0.137335	-0.00954056	0.0478303	0.0830134	0.274898	-0.0417292	0	0	0
0.288772		Ridge	rh_yeo17_network_11	0.281219	10		rh_yeo17_network_11	0.0953866	0	0.158732	0.0357522	-0.0644818	0.0208826	0.0128031	-0.0297303	0	0.302538	0.10823	-0.0883451	0	-0.0439965	-0.0282673	-0.000376105	0	0.117318	-0.067697	0.0542487	0	-0.194996	-0.12507	-0.0890774	0	0	0.11496	0.21746	-0.0359387	-0.0282537	-0.0597916	0
1.14968		Ridge	rh_yeo17_network_12	0.405122	10		rh_yeo17_network_12	0.160905	0.0156797	0	0	-0.00214259	0.0552983	0	0.0199802	0.0775987	0.274856	-0.0565877	0	-0.0743753	-0.0165934	-0.0229902	-0.0248769	-0.0175446	0.168683	0	-0.0181822	0.113448	-0.152334	-0.0776114	-0.146814	0	0.131653	0.107841	0.208616	-0.0430367	0	-0.111597	0
-0.136278		Ridge	rh_yeo17_network_13	0.41848	10		rh_yeo17_network_13	0.128024	0.0339537	0	-0.010145	0	0.0620416	-0.00863865	0	0	0.289367	-0.007819	0	-0.0643138	-0.0436369	0	-0.109778	0	0.151043	-0.0291741	0.00834284	0.000363477	-0.135839	-0.0360525	-0.0789876	0	0.212562	0.0903458	0.20763	0	-0.0143393	-0.00805453	0.0258071
-1.94933		Ridge	rh_yeo17_network_14	0.275758	10		rh_yeo17_network_14	0.0349256	0.0741881	-0.0146507	0	0	0.00296231	0	0	0	0.223874	-0.0261067	-0.090033	0	-0.0509405	0	-0.0692169	0	0.208709	-0.00876021	0	0	-0.0913866	-0.0176492	-0.16051	0	0.297628	0.0532585	0.180861	0.00801952	0	-0.0168403	0.0150497
-0.925171		Ridge	rh_yeo17_network_15	0.284507	10		rh_yeo17_network_15	0.0480898	0	0	0.0283326	0.0570146	0	-0.0267562	-0.0150753	0.0675499	0.119034	0	0	0	0	0	0	0	0.0395066	0	0.0628081	0.0441523	-0.218534	0	-0.124813	-0.0374513	0.30614	0.0262579	0.179727	0	-0.113085	-0.0795675	0.0615729
0.0990073		Ridge	rh_yeo17_network_16	0.523813	10		rh_yeo17_network_16	0.163068	0	0.0325782	0.0297745	0	0.0494053	0	0	0.0646522	0.259075	0	0	0	-0.0332292	0	-0.0799599	0	0.0738654	0	0.0110641	0.0225938	-0.363477	-0.0604709	0	-0.130244	0.134864	0.0628978	0.226024	0	0	-0.00324604	0.0749255
0.855486		Ridge	rh_yeo17_network_17	0.443142	10		rh_yeo17_network_17	0.138447	0.0143515	0	-0.00261059	0	0.0237452	0	0	0	0.417567	0	0	-0.00018892	-0.110526	0	-0.0918776	0	0.173327	-0.0279568	0	0.0126529	-0.115121	0	-0.0518424	0	0.0681002	0.041646	0.160183	0	0.0495921	0	0
-0.906394		Ridge	rh_yeo17_network_2	0.170015	10		rh_yeo17_network_2	0.111034	-0.131974	0.0818492	-0.0582601	0.0404469	0.106684	0.123572	0.0344582	0	0.0673294	0	0	-0.0553061	-0.114154	-0.147667	-0.0459111	0.0584508	0.305669	0.0148646	0	0	-0.159955	0	-0.0662443	0	0.172409	0.00480128	0.0653121	0	0.0868794	-0.0891664	0
-1.1934		Ridge	rh_yeo17_network_3	0.254225	10		rh_yeo17_network_3	0.106772	0.024106	0.066295	0.0401576	0.00447939	0.013318	0	0	0.0269683	0.273503	0	0	0	-0.055145	0	-0.0786769	0	0.108398	-0.0853532	0.0443765	0	-0.132248	0	-0.0454873	-0.0707516	0.0492292	0.0579834	0.201165	0	-0.0305402	-0.028661	0.00821277
0.251423		Ridge	rh_yeo17_network_4	0.383786	10		rh_yeo17_network_4	0.10202	0.0547724	0	0.0214863	0.0274587	0.0724213	0	0	0	0.250946	0	0	0	-0.0665943	0	0	-0.0226919	0.122975	0	0.025224	0	-0.106222	0	-0.235571	-0.0926399	0.218503	0.107514	0.250613	-0.0314479	-0.00540791	-0.0467512	0
-1.74349		Ridge	rh_yeo17_network_5	0.277614	10		rh_yeo17_network_5	0.0419202	0.0944284	0	0.0159865	0	0.0669193	0	0	0	0.0750284	0	0	0	0	0	0	0	0.0388135	0	0.015819	0.0920878	-0.143206	0	-0.0829786	-0.0176222	0.072366	0.0748431	0.28254	0	-0.00187228	-0.0902036	0
-3.25453		Ridge	rh_yeo17_network_6	0.263092	10		rh_yeo17_network_6	0.107703	0.0689772	0.0150572	0.0352411	0.0382231	0.067728	0	0	0.0896284	0.0598009	0.0388015	0	-0.166639	0	0	-0.011038	0	0.0818124	-0.0632863	0	0.043506	-0.113916	0	-0.118135	-0.0557074	0.106235	0.0596229	0.297281	-0.0133468	0	-0.026682	-0.0120094
1.29713		Ridge	rh_yeo17_network_7	0.452529	10		rh_yeo17_network_7	0.128502	0.0665651	0	0.012082	0	0.0779284	0	0	0.00178328	0.218085	0	0	0	-0.027898	0.00722792	-0.0129543	0	0.110732	0	0	0.0848905	-0.146227	0	-0.14863	-0.107189	0.159637	0.103717	0.280748	-0.0633669	0	-0.0367706	0
-0.771511		Ridge	rh_yeo17_network_8	0.421035	10		rh_yeo17_network_8	0.169199	0.0395326	0	0	-0.0131689	0.0366371	-0.0281944	0	0	0.409944	-0.0543541	0	-0.0126178	-0.0299041	0	-0.030959	-0.00354766	0.110382	-0.000312902	0.0305275	0	-0.126198	-0.0252152	-0.0812937	0	0.0976601	0.0894629	0.133399	-0.0056504	0	-0.0481979	0
-1.32272		Ridge	rh_yeo17_network_9	0.303933	10		rh_yeo17_network_9	0.132552	0.0220993	0	0	0.082145	0.0268746	0	-0.0416832	0	0.381476	0.0267197	-0.0088348	-0.0481013	-0.00546217	0	-0.109735	-0.109915	0.073436	0	0.0856489	0.0712749	-0.111242	-0.0322732	-0.192828	-0.00684027	0.340757	0.029826	0.0857989	-0.0621083	-0.0558698	-0.0955368	0
-0.643269		Lasso	lh_yeo17_network_1	0.324852	10
0.449361		Lasso	lh_yeo17_network_10	0.2629	10		Heatmap p values (FDR-corrected)
-0.211382		Lasso	lh_yeo17_network_11	0.187867	10			A1L	A1R	A2L	A2R	A3L	A3R	D1L	D1R	D2L	D2R	D3L	D3R	D4L	D4R	M1L	M1R	M2L	M2R	M3L	M3R	M4L	M4R	S1L	S1R	S2L	S2R	S3L	S3R	S4L	S4R	S5L	S5R
-1.2113		Lasso	lh_yeo17_network_12	0.361675	10		lh_yeo17_network_1	0.820225	0.3852	0.132324	0.820225	0.486429	0.174955	0.226125	0.820225	0.82712	0.043014	0.820225	0.82712	0.820225	0.197315	0.346856	0.290831	0.820225	0.00925957	0.820225	0.820225	0.820225	0	0.820225	0.0516525	0.286476	0.820225	0.145512	0	0.820225	0.820225	0.27712	0.820225
0.22955		Lasso	lh_yeo17_network_13	0.446677	10		lh_yeo17_network_10	0.265956	0.820225	0.820225	0.820225	0.820225	0.820225	0.820225	0.820225	0.114973	0.184283	0.820225	0.82712	0.331864	0.820225	0.820225	0.820225	0.820225	0.273853	0.340861	0.451319	0.352503	0.320413	0.820225	0.19078	0.162288	0.21373	0.162288	0.0034	0.820225	0.50533	0.820225	0.820225
0.148474		Lasso	lh_yeo17_network_14	0.290259	10		lh_yeo17_network_11	0.410898	0.820225	0.369673	0.820225	0.251416	0.1824	0.365945	0.214173	0.174955	0.0911089	0.820225	0.82712	0.820225	0.820225	0.820225	0.294077	0.162298	0.192378	0.820225	0.411313	0.820225	0.0486128	0.269605	0.403594	0.343208	0.820225	0.264126	0.0034	0.174955	0.820225	0.492341	0.410669
-1.81365		Lasso	lh_yeo17_network_15	0.329412	10		lh_yeo17_network_12	0.104	0.820225	0.820225	0.820225	0.820225	0.435917	0.820225	0.820225	0.220518	0.0461217	0.360107	0.82712	0.174955	0.820225	0.820225	0.820225	0.820225	0.119378	0.346856	0.820225	0.0804571	0.237029	0.820225	0.133461	0.820225	0.0790427	0.417159	0	0.820225	0.324159	0.0882885	0.820225
-0.577048		Lasso	lh_yeo17_network_16	0.53678	10		lh_yeo17_network_13	0.269605	0.281692	0.820225	0.820225	0.457063	0.299836	0.326893	0.820225	0.82712	0.0136	0.820225	0.82712	0.349888	0.820225	0.820225	0.469433	0.378673	0.23	0.820225	0.820225	0.145512	0.041947	0.391836	0.320413	0.820225	0.340379	0.209197	0	0.327138	0.820225	0.327609	0.820225
-0.244122		Lasso	lh_yeo17_network_17	0.464135	10		lh_yeo17_network_14	0.324164	0.117228	0.340861	0.820225	0.336975	0.820225	0.820225	0.820225	0.327609	0.011102	0.820225	0.82712	0.820225	0.820225	0.820225	0.37437	0.418069	0.197315	0.820225	0.820225	0.820225	0.0324987	0.385691	0.0744937	0.321581	0.191648	0.191648	0.0136	0.820225	0.820225	0.820225	0.820225
-0.080642		Lasso	lh_yeo17_network_2	0.178511	10		lh_yeo17_network_15	0.331864	0.820225	0.820225	0.820225	0.820225	0.820225	0.416759	0.820225	0.197315	0.0189968	0.352503	0.82712	0.820225	0.309972	0.820225	0.820225	0.301078	0.0980031	0.820225	0.299836	0.820225	0.0075907	0.327609	0.0075907	0.331864	0.0125538	0.213699	0.0075907	0.440162	0.820225	0.286476	0.485493
-1.05366		Lasso	lh_yeo17_network_3	0.453283	10		lh_yeo17_network_16	0.0928985	0.290133	0.820225	0.502027	0.1984	0.492751	0.213699	0.191648	0.82712	0.820225	0.820225	0.82712	0.820225	0.391758	0.820225	0.429426	0.328812	0.340379	0.407905	0.486429	0.0492463	0	0.820225	0.0416395	0.820225	0	0.820225	0.491349	0.820225	0.3604	0.226432	0.23303
0.649562		Lasso	lh_yeo17_network_4	0.317483	10		lh_yeo17_network_17	0.226432	0.457063	0.820225	0.820225	0.820225	0.353763	0.820225	0.820225	0.286332	0.00925957	0.391162	0.82712	0.418069	0.433219	0.820225	0.324159	0.820225	0.103159	0.505446	0.820225	0.321581	0.0147525	0.820225	0.209197	0.820225	0.309972	0.285989	0	0.820225	0.820225	0.449131	0.820225
1.01181		Lasso	lh_yeo17_network_5	0.31497	10		lh_yeo17_network_2	0.820225	0.0928985	0.321581	0.286476	0.192378	0.0802169	0.281692	0.820225	0.30872	0.820225	0.820225	0.82712	0.3174	0.238978	0.820225	0.0928985	0.321593	0.00925957	0.504556	0.820225	0.820225	0.0034	0.820225	0.294077	0.820225	0.0075907	0.353763	0.820225	0.820225	0.11793	0.356288	0.469887
-2.23157		Lasso	lh_yeo17_network_6	0.31003	10		lh_yeo17_network_3	0.152713	0.467721	0.294077	0.251416	0.820225	0.209197	0.820225	0.820225	0.209022	0.024	0.820225	0.82712	0.820225	0.301078	0.820225	0.3174	0.820225	0.340861	0.271324	0.34191	0.159741	0	0.820225	0.820225	0.0447289	0.313836	0.174955	0.0461217	0.820225	0.820225	0.157084	0.340581
2.05562		Lasso	lh_yeo17_network_7	0.467482	10		lh_yeo17_network_4	0.106418	0.820225	0.444753	0.820225	0.820225	0.184599	0.820225	0.820225	0.82712	0	0.410669	0.82712	0.820225	0.340861	0.45637	0.27712	0.302222	0	0.820225	0.175168	0.820225	0.0175484	0.277095	0.0510694	0.286332	0.0298082	0.237029	0.0136	0.418069	0.326893	0.302222	0.820225
-1.68277		Lasso	lh_yeo17_network_8	0.35117	10		lh_yeo17_network_5	0.347936	0.820225	0.418069	0.513471	0.820225	0.331864	0.428864	0.820225	0.82712	0	0.820225	0.213699	0.321581	0.226125	0.416759	0.482548	0.820225	0.128175	0.820225	0.820225	0.244146	0.324159	0.820225	0.391758	0.820225	0.820225	0.327609	0.0510694	0.820225	0.820225	0.177743	0.820225
0.126879		Lasso	lh_yeo17_network_9	0.267042	10		lh_yeo17_network_6	0.197315	0.457716	0.820225	0.820225	0.820225	0.051	0.356131	0.820225	0.238978	0.173252	0.820225	0.82712	0.313269	0.349888	0.820225	0.465432	0.820225	0.261629	0.383811	0.820225	0.244146	0	0.820225	0.197315	0.197315	0.0034	0.281692	0.0659077	0.820225	0.474166	0.0928985	0.820225
1.96547		Lasso	rh_yeo17_network_1	0.321804	10		lh_yeo17_network_7	0.141791	0.820225	0.820225	0.820225	0.820225	0.820225	0.820225	0.820225	0.294077	0	0.41162	0.82712	0.820225	0.043014	0.820225	0.261845	0.276464	0.0136	0.820225	0.820225	0.331864	0.0486128	0.820225	0.226432	0.269605	0.820225	0.192605	0.0221	0.363859	0.820225	0.353763	0.820225
-0.12023		Lasso	rh_yeo17_network_10	0.230577	10		lh_yeo17_network_8	0.145512	0.820225	0.820225	0.820225	0.820225	0.27712	0.820225	0.820225	0.326893	0.0324987	0.331444	0.336975	0.380396	0.820225	0.45637	0.820225	0.820225	0.27712	0.46394	0.820225	0.301078	0.0125538	0.820225	0.197315	0.341517	0.0928985	0.301078	0.0147525	0.409088	0.820225	0.281692	0.820225
-0.831981		Lasso	rh_yeo17_network_11	0.274381	10		lh_yeo17_network_9	0.174955	0.820225	0.820225	0.820225	0.349888	0.22016	0.820225	0.820225	0.82712	0.0677434	0.820225	0.82712	0.220518	0.820225	0.427571	0.338124	0.820225	0.151661	0.406428	0.399642	0.184599	0.179011	0.213699	0.174955	0.820225	0.0248686	0.251416	0.0790427	0.820225	0.30475	0.198936	0.369797
-2.75457		Lasso	rh_yeo17_network_12	0.3946	10		rh_yeo17_network_1	0.820225	0.324159	0.27712	0.820225	0.301078	0.510661	0.0437701	0.276464	0.82712	0	0.820225	0.8326	0.820225	0.0533333	0.220518	0.190528	0.820225	0.0034	0.820225	0.506213	0.294077	0.0447289	0.820225	0.159741	0.241186	0.820225	0.265956	0.0175484	0.820225	0.226125	0.0928985	0.3174
-2.28274		Lasso	rh_yeo17_network_13	0.427957	10		rh_yeo17_network_10	0.284002	0.820225	0.820225	0.505446	0.418069	0.391758	0.391758	0.820225	0.269605	0.209197	0.820225	0.82712	0.820225	0.820225	0.820225	0.288214	0.343365	0.27712	0.244146	0.27712	0.369673	0.294077	0.820225	0.162288	0.402906	0.308764	0.245173	0.0034	0.340861	0.820225	0.820225	0.820225
2.82218		Lasso	rh_yeo17_network_14	0.274914	10		rh_yeo17_network_11	0.21373	0.820225	0.108012	0.369673	0.290133	0.41162	0.391758	0.343365	0.82712	0.00604444	0.184283	0.197315	0.820225	0.320413	0.378673	0.472875	0.820225	0.157084	0.281093	0.320413	0.820225	0.0034	0.142277	0.244146	0.820225	0.820225	0.174668	0.0227343	0.353816	0.391758	0.27712	0.820225
2.22254		Lasso	rh_yeo17_network_15	0.288174	10		rh_yeo17_network_12	0.0767429	0.438939	0.820225	0.820225	0.50533	0.30813	0.820225	0.367798	0.238978	0.00604444	0.298488	0.82712	0.269605	0.392109	0.391758	0.37437	0.407905	0.0790427	0.820225	0.440162	0.15808	0.0227343	0.247678	0.145512	0.820225	0.13706	0.197315	0.0147525	0.340861	0.820225	0.13546	0.820225
-1.3654		Lasso	rh_yeo17_network_16	0.53674	10		rh_yeo17_network_13	0.145512	0.367798	0.820225	0.46801	0.820225	0.290133	0.406428	0.820225	0.82712	0.00604444	0.41162	0.82712	0.281226	0.322119	0.820225	0.162288	0.820225	0.101493	0.382509	0.477305	0.440162	0.043014	0.340205	0.276616	0.820225	0.041947	0.231947	0.0248686	0.820225	0.458024	0.451319	0.403594
-1.20108		Lasso	rh_yeo17_network_17	0.447537	10		rh_yeo17_network_14	0.353763	0.27585	0.410669	0.820225	0.820225	0.495626	0.820225	0.820225	0.82712	0.0175484	0.363859	0.192492	0.820225	0.302222	0.820225	0.269605	0.820225	0.0319147	0.457063	0.820225	0.820225	0.157084	0.3852	0.114973	0.820225	0.00604444	0.327609	0.052224	0.455633	0.820225	0.414846	0.45637
-0.315458		Lasso	rh_yeo17_network_2	0.157983	10		rh_yeo17_network_15	0.321581	0.820225	0.820225	0.400284	0.305351	0.820225	0.353763	0.370331	0.269605	0.162288	0.820225	0.827961	0.820225	0.820225	0.820225	0.820225	0.820225	0.324159	0.820225	0.291322	0.321581	0	0.820225	0.174955	0.336975	0	0.399642	0.0447289	0.820225	0.129524	0.220518	0.291226
-0.986577		Lasso	rh_yeo17_network_3	0.24474	10		rh_yeo17_network_16	0.0789522	0.820225	0.3604	0.399642	0.820225	0.322119	0.820225	0.820225	0.269783	0.0125538	0.820225	0.82712	0.820225	0.346856	0.820225	0.237029	0.820225	0.252768	0.820225	0.457063	0.365945	0	0.281692	0.820225	0.162298	0.145512	0.297844	0.0075907	0.820225	0.820225	0.48575	0.262273
1.38842		Lasso	rh_yeo17_network_4	0.393994	10		rh_yeo17_network_17	0.114973	0.444914	0.820225	0.505993	0.820225	0.402656	0.820225	0.820225	0.82712	0	0.820225	0.82712	0.433584	0.173252	0.820225	0.197315	0.820225	0.0677434	0.382509	0.820225	0.407905	0.0695111	0.820225	0.327609	0.820225	0.27712	0.353816	0.0744937	0.820225	0.320413	0.820225	0.820225
-5.06585		Lasso	rh_yeo17_network_5	0.272427	10		rh_yeo17_network_2	0.174955	0.145512	0.260682	0.309972	0.352503	0.174955	0.159741	0.330733	0.82712	0.276464	0.820225	0.82712	0.297693	0.161324	0.10062	0.321581	0.294077	0.0034	0.436987	0.820225	0.820225	0.011102	0.820225	0.299836	0.820225	0.0744937	0.493657	0.297844	0.820225	0.209197	0.197401	0.820225
1.30673		Lasso	rh_yeo17_network_6	0.251894	10		rh_yeo17_network_3	0.183798	0.410669	0.288622	0.363859	0.492341	0.451319	0.820225	0.820225	0.327609	0.0075907	0.820225	0.82712	0.820225	0.286476	0.820225	0.238978	0.820225	0.174955	0.222564	0.349888	0.820225	0.0416395	0.820225	0.336593	0.27585	0.320077	0.311893	0.0371848	0.820225	0.368757	0.367798	0.480772
0.590061		Lasso	rh_yeo17_network_7	0.462275	10		rh_yeo17_network_4	0.197315	0.321581	0.820225	0.427947	0.391758	0.269605	0.820225	0.820225	0.82712	0.0075907	0.820225	0.82712	0.820225	0.2703	0.820225	0.820225	0.392575	0.148605	0.820225	0.409511	0.820225	0.0928985	0.820225	0.0227343	0.237029	0.0348718	0.19078	0.00925957	0.371477	0.495626	0.321478	0.820225
-1.33457		Lasso	rh_yeo17_network_8	0.422165	10		rh_yeo17_network_5	0.34191	0.220518	0.820225	0.451319	0.820225	0.281692	0.820225	0.820225	0.82712	0.268988	0.820225	0.82712	0.820225	0.820225	0.820225	0.820225	0.820225	0.327382	0.820225	0.454441	0.200373	0.0298082	0.820225	0.269527	0.382509	0.269605	0.271324	0.0034	0.820225	0.522921	0.183633	0.820225
1.1539		Lasso	rh_yeo17_network_9	0.3077	10		rh_yeo17_network_6	0.1904	0.287196	0.409744	0.375095	0.360107	0.276464	0.820225	0.820225	0.222564	0.294077	0.336807	0.82712	0.088119	0.820225	0.820225	0.433584	0.820225	0.226125	0.286332	0.820225	0.321581	0.0790427	0.820225	0.184283	0.301078	0.197315	0.316533	0	0.436987	0.820225	0.375411	0.467721
0.0350838		ElasticNet	lh_yeo17_network_1	0.324417	10		rh_yeo17_network_7	0.13706	0.294077	0.820225	0.468468	0.820225	0.244146	0.820225	0.820225	0.369673	0.0298082	0.820225	0.82712	0.820225	0.363859	0.438232	0.419007	0.820225	0.174955	0.820225	0.820225	0.220518	0.0308757	0.820225	0.133461	0.197315	0.0989091	0.197315	0	0.294077	0.820225	0.342333	0.820225
-2.27648		ElasticNet	lh_yeo17_network_10	0.264449	10		rh_yeo17_network_8	0.0691439	0.353816	0.820225	0.820225	0.457063	0.363859	0.352273	0.820225	0.82712	0	0.302222	0.82712	0.391758	0.349888	0.820225	0.358312	0.45637	0.174955	0.495864	0.391758	0.820225	0.0527842	0.365467	0.269605	0.820225	0.210552	0.225018	0.136716	0.462786	0.820225	0.302222	0.820225
0.342133		ElasticNet	lh_yeo17_network_11	0.195251	10		rh_yeo17_network_9	0.128175	0.417189	0.820225	0.820225	0.234551	0.404797	0.820225	0.321478	0.82712	0	0.357731	0.352503	0.317685	0.429426	0.820225	0.174899	0.177743	0.262273	0.820225	0.232689	0.264126	0.08704	0.349888	0.0549282	0.413143	0	0.399642	0.238978	0.294077	0.297693	0.173252	0.820225
-1.72639		ElasticNet	lh_yeo17_network_12	0.34764	10
-2.59495		ElasticNet	lh_yeo17_network_13	0.444257	10
-0.772642		ElasticNet	lh_yeo17_network_14	0.287887	10
-3.98364		ElasticNet	lh_yeo17_network_15	0.328213	10
-0.792178		ElasticNet	lh_yeo17_network_16	0.535929	10
-1.72339		ElasticNet	lh_yeo17_network_17	0.456965	10
-1.05316		ElasticNet	lh_yeo17_network_2	0.171971	10
0.785982		ElasticNet	lh_yeo17_network_3	0.442826	10
1.21356		ElasticNet	lh_yeo17_network_4	0.327891	10
2.77802		ElasticNet	lh_yeo17_network_5	0.30778	10
-1.07745		ElasticNet	lh_yeo17_network_6	0.303769	10
-0.183414		ElasticNet	lh_yeo17_network_7	0.478476	10
2.5932		ElasticNet	lh_yeo17_network_8	0.349282	10
0.606511		ElasticNet	lh_yeo17_network_9	0.268149	10
1.9088		ElasticNet	rh_yeo17_network_1	0.325496	10
-3.30638		ElasticNet	rh_yeo17_network_10	0.239567	10
0.847989		ElasticNet	rh_yeo17_network_11	0.280965	10
-2.68214		ElasticNet	rh_yeo17_network_12	0.401246	10
2.43023		ElasticNet	rh_yeo17_network_13	0.419407	10
0.746472		ElasticNet	rh_yeo17_network_14	0.27413	10
-0.0296088		ElasticNet	rh_yeo17_network_15	0.287096	10
-0.483273		ElasticNet	rh_yeo17_network_16	0.535454	10
1.21935		ElasticNet	rh_yeo17_network_17	0.443081	10
-0.262645		ElasticNet	rh_yeo17_network_2	0.169166	10
0.0525807		ElasticNet	rh_yeo17_network_3	0.253958	10
-1.47454		ElasticNet	rh_yeo17_network_4	0.384225	10
0.398342		ElasticNet	rh_yeo17_network_5	0.275776	10
0.00227438		ElasticNet	rh_yeo17_network_6	0.257799	10
-0.561436		ElasticNet	rh_yeo17_network_7	0.459968	10
0.188897		ElasticNet	rh_yeo17_network_8	0.412044	10
0.886201		ElasticNet	rh_yeo17_network_9	0.315393	10
2.19129
-1.88364
0.0128703
0.517203
0.32705
-4.44516
2.13147
-0.548561
1.70127
-1.73653
-1.29537
0.764123
-0.391515
-1.97493
0.92918
2.0801
-0.976743
0.173029
-1.34253
-0.557622
-0.590328
-1.72105
-1.32738
-1.72473
0.854064
-2.26642
-2.66287
0.14912
-0.744989
-0.834277
-0.352984
-1.56026
-0.823821
-1.6925
0.384274
-0.580777
-1.5421
1.15834
-2.34571
1.2122
-1.73836
-2.15769
-0.886589
-0.319119
-2.45609
0.636654
1.60883
-1.85334
-0.353175
0.788616
1.28001
0.296386
1.13446
0.314883
-1.85714
1.37024
-0.841109
-1.33413
-1.71272
1.6639
0.467889
-0.56079
-2.26386
0.418305
-4.25257
1.41322
-0.545526
-0.540027
1.25342
-2.02451
-5.04186
1.77107
-0.266303
-0.316358
0.923795
0.0145775
-1.37038
-0.228526
-1.16432
-0.119538
0.514787
1.62211
2.37578
-0.225405
-2.13794
-0.610092
-2.36141
-1.62176
0.274224
-0.845304
-0.464188
-0.70262
1.39349
-3.58579
0.48963
-5.69393
-1.50889
0.170119
1.68017
-2.57572
-1.5041
-0.758224
-0.841213
-1.63326
0.645394
-3.03493
1.53579
2.71154
-0.909581
0.595855
-2.89538
-1.49789
-2.20594
-1.03928
-4.19653
-0.441414
-5.6755
0.464633
0.254933
0.0369081
0.869784
-1.39053
0.794744
-0.0532065
1.32202
0.922329
-2.97221
-2.91551
-0.727457
-0.345197
-1.01333
-1.61539
2.683
0.737597
1.82327
-0.191451
-0.872459
-1.8196
2.77151
-0.859891
0.895652
0.211028
-1.83193
1.85804
-1.20383
-3.65861
1.25413
0.388123
-1.87088
-3.74614
0.569138
0.081562
-0.634294
-1.27776
0.855044
-0.879839
0.88674
-0.646517
-4.34627
-2.27228
-0.477051
-2.50863
-1.77851
-1.27705
-0.871344
-1.70401
-2.07572
3.36871
-0.278593
-0.965782
0.360107
-0.819025
-0.614824
-2.66146
-0.0782544
-2.89723
-0.769066
-1.90696
-0.806151
1.37561
-0.126696
0.99379
0.417045
-1.54343
0.633367
0.756463
0.088334
0.894314
-0.448935
-1.32836
-1.44088
-0.052574
-1.7722
0.223317
-2.66024
-0.555984
2.88969
-1.32607
-1.76025
-3.75696
2.18559
-2.36519
-0.618812
-0.0848243
-2.59328
0.517236
-1.78596
1.6197
-1.3016
-1.68182
-2.58792
-0.33596
1.74206
1.34904
1.44
-2.43327
-2.03403
0.539648
0.995977
0.620326
3.3611
-0.977891
-0.592483
-1.17472
-1.14615
-1.43439
-0.64258
-4.04012
-0.821359
-0.817182
-1.91508
1.31548
-0.536166
1.8626
-2.08212
-0.79385
3.65054
0.228432
-0.479262
2.14086
2.65256
0.702432
0.0868748
-3.56498
0.950903
-0.515818
-1.48725
-0.225653
-0.780168
-2.70449
0.48752
0.102232
-2.74883
-2.49673
2.28667
-2.78802
-2.24995
-1.22017
-1.04824
0.505854
-0.222144
-0.458702
0.321955
-1.503
-0.675893
-0.136735
-2.90829
0.0447545
0.646782
-2.44964
-1.45595
-0.715433
-0.138194
-2.83585
0.325707
-1.66205
-2.61831
-1.42719
-0.6136
-1.11383
-2.48217
-0.794557
0.339882
-2.24239
1.74773
1.10141
0.559279
-1.5391
-2.64575
-3.83025
3.16308
1.33541
2.10124
-1.27362
0.100895
0.0434811
-3.28781
1.22503
0.555254
1.61284
-0.725024
-1.13844
0.148282
3.73051
0.0909803
-0.86378
-3.8728
2.66474
1.10824
-0.432666
-2.09801
-0.842215
-2.40959
-0.694954
4.18797
-2.90374
-2.89122
-2.19371
-1.47681
0.660286
-0.976589
-1.46591
-1.42863
-2.46518
0.483906
-0.0948715
-0.162216
-0.629957
3.05577
-1.45804
-1.83904
-1.32421
-2.04064
-0.426165
-1.42209
-0.114044
0.262759
-2.21274
0.233067
-2.52837
-2.90346
-0.215797
1.16855
-0.0447877
-1.91445
-1.44582
2.13623
3.59444
-2.33745
-2.59037
0.0470201
-0.449849
0.515152
-1.90862
-3.68505
-0.850331
-2.5817
2.19841
-2.39935
0.497969
-3.61768
1.73361
-1.52408
-1.76727
-1.42457
-2.94904
-0.464346
0.428352
-0.276153
4.72315
-1.61653
-1.10337
0.646397
-0.586757
-3.92405
-0.52204
-2.35982
-1.05885
-2.93251
-2.20313
-0.704526
-0.997046
-1.88167
-2.24824
-2.03414
-3.23522
-0.408925
0.72451
2.56322
0.534959
0.131358
0.61921
-0.771968
1.49218
-0.221269
-1.22766
0.372224
2.76756
-0.828435
1.99746
-3.42551
1.22397
-1.48827
1.52576
-0.756801
1.98608
2.67348

## Sheet: Fig4
LV selection				PLS CV			Empirical correlation			Behavior loadings				Model comparison					Cerebellum vs. cortex
Latent_Variable	Type	Value		Set	Correlation_r		Brain_Score_LV1	Behavior_Score_LV1		Variable	LV	Loading		Behavior	Model	Repeat	R2		Behavior	Data_Type	Repeat	R2
1	Null	9.71537		Train	0.325176		-5.17698	-0.0213707		dexterity	1	0.0216875		lang_compr	Ridge	1	0.0214654		lang_compr	Cortex	1	-0.0108547
1	Null	45.945		Train	0.296118		1.74516	-0.1212		vision	1	0.0106109		lang_compr	Ridge	2	0.0156718		lang_compr	Cortex	2	-0.00134213
1	Null	38.297		Train	0.297461		-3.38297	-0.436921		proc_speed	1	-0.0006979		lang_compr	Ridge	3	0.0393812		lang_compr	Cortex	3	0.0128648
1	Null	40.864		Train	0.322659		-3.65311	0.0064598		reading	1	0.0387232		lang_compr	Ridge	4	0.0255835		lang_compr	Cortex	4	-0.00428917
1	Null	0.110171		Train	0.317439		3.75957	-0.0563692		lang_compr	1	0.0638013		lang_compr	Ridge	5	0.0222604		lang_compr	Cortex	5	0.0017237
1	Null	24.6997		Train	0.326242		-0.921536	-0.0612836		episodic_mem	1	-0.0060438		lang_compr	Ridge	6	0.0182143		lang_compr	Cortex	6	-0.00309683
1	Null	0.149715		Train	0.305645		-5.9229	-0.185345		working_mem	1	0.00944928		lang_compr	Ridge	7	0.0225423		lang_compr	Cortex	7	0.00360039
1	Null	47.9753		Train	0.310378		0.529027	-0.107128		cog_flexib	1	0.00961958		lang_compr	Ridge	8	0.0222192		lang_compr	Cortex	8	-0.00583742
1	Null	26.5451		Train	0.311585		-2.82398	-0.069028		inhibition	1	-0.018729		lang_compr	Ridge	9	0.014409		lang_compr	Cortex	9	-0.00371526
1	Null	37.4461		Train	0.299291		-6.12773	-0.0911349		srs	1	0.0430339		lang_compr	Ridge	10	0.0167304		lang_compr	Cortex	10	-0.0212088
1	Null	78.0559		Test	0.131661		3.98435	-0.0163839						reading	Ridge	1	0.00291378		reading	Cortex	1	-0.000140728
1	Null	34.9485		Test	0.49353		-3.74962	-0.0743823						reading	Ridge	2	-0.0215201		reading	Cortex	2	-0.00259653
1	Null	19.5138		Test	0.421277		-5.80333	-0.128413		Brain loadings				reading	Ridge	3	-0.0141661		reading	Cortex	3	-0.00711675
1	Null	74.7899		Test	0.29723		-3.52779	-0.031993		Variable	LV	Loading		reading	Ridge	4	-0.0192578		reading	Cortex	4	-0.0171681
1	Null	34.4173		Test	0.130945		3.24602	-0.116123		A1L	1	0.180874		reading	Ridge	5	-0.0162039		reading	Cortex	5	-0.0156153
1	Null	34.0901		Test	0.12958		-7.47262	-0.163238		A1R	1	0.202498		reading	Ridge	6	-0.0159383		reading	Cortex	6	-0.014109
1	Null	46.0193		Test	0.385464		2.50962	-0.0914854		A2L	1	0.195461		reading	Ridge	7	0.00307202		reading	Cortex	7	0.00638259
1	Null	0.265306		Test	0.330875		3.39909	0.262		A2R	1	0.186361		reading	Ridge	8	-0.0290862		reading	Cortex	8	-0.0166896
1	Null	51.4091		Test	0.150344		-0.243093	0.0449563		A3L	1	0.0839065		reading	Ridge	9	-0.0211107		reading	Cortex	9	-0.0160967
1	Null	15.7808		Test	0.269385		2.19989	0.259297		A3R	1	0.137741		reading	Ridge	10	-0.0458103		reading	Cortex	10	-0.0516341
1	Null	11.5154		Null	0.255248		0.832441	-0.151289		D1L	1	0.180728		srs	Ridge	1	0.202664		srs	Cortex	1	0.154676
1	Null	73.7883		Null	0.133869		0.890428	-0.0996294		D1R	1	0.204459		srs	Ridge	2	0.227293		srs	Cortex	2	0.16243
1	Null	0.0106932		Null	0.143794		-0.417329	0.149817		D2L	1	0.213392		srs	Ridge	3	0.227757		srs	Cortex	3	0.165682
1	Null	10.1387		Null	0.162384		-0.721904	-0.0109739		D2R	1	0.217117		srs	Ridge	4	0.165658		srs	Cortex	4	0.104732
1	Null	38.5909		Null	0.194025		-9.13721	0.197671		D3L	1	0.198659		srs	Ridge	5	0.211533		srs	Cortex	5	0.152656
1	Null	38.3597		Null	0.189343		-3.34503	-0.150197		D3R	1	0.196767		srs	Ridge	6	0.209113		srs	Cortex	6	0.145793
1	Null	16.7115		Null	0.13926		-0.624699	0.076572		D4L	1	0.204637		srs	Ridge	7	0.21166		srs	Cortex	7	0.150891
1	Null	82.9772		Null	0.123225		0.148478	0.10364		D4R	1	0.187174		srs	Ridge	8	0.186846		srs	Cortex	8	0.119499
1	Null	16.6918		Null	0.109353		0.791434	0.0452928		M1L	1	0.164688		srs	Ridge	9	0.179727		srs	Cortex	9	0.127819
1	Null	88.8594		Null	0.187762		4.33277	-0.012695		M1R	1	0.154133		srs	Ridge	10	0.191674		srs	Cortex	10	0.113058
1	Null	68.6845		Null	0.203368		-5.02165	-0.0494769		M2L	1	0.179193		lang_compr	Lasso	1	0.0382262		lang_compr	Cerebellum	1	0.0554043
1	Null	0.210758		Null	0.137192		-6.23634	0.0589839		M2R	1	0.168695		lang_compr	Lasso	2	0.0417691		lang_compr	Cerebellum	2	0.0589208
1	Null	16.1127		Null	0.113706		-2.80263	0.131085		M3L	1	0.170007		lang_compr	Lasso	3	0.054911		lang_compr	Cerebellum	3	0.0682052
1	Null	86.6428		Null	0.13307		-0.0963827	-0.0367325		M3R	1	0.17204		lang_compr	Lasso	4	0.0302334		lang_compr	Cerebellum	4	0.0401336
1	Null	4.63755		Null	0.165423		2.51187	0.143525		M4L	1	0.162104		lang_compr	Lasso	5	0.0388023		lang_compr	Cerebellum	5	0.047957
1	Null	34.8142		Null	0.129047		5.3276	-0.0842965		M4R	1	0.0794263		lang_compr	Lasso	6	0.0401863		lang_compr	Cerebellum	6	0.0545857
1	Null	1.17772		Null	0.204978		-0.935739	0.233979		S1L	1	0.157169		lang_compr	Lasso	7	0.0497908		lang_compr	Cerebellum	7	0.0624108
1	Null	58.5792		Null	0.156433		-0.783963	-0.0629891		S1R	1	0.191302		lang_compr	Lasso	8	0.0403932		lang_compr	Cerebellum	8	0.0538027
1	Null	47.3484		Null	0.154903		-2.99083	-0.0016895		S2L	1	0.197818		lang_compr	Lasso	9	0.034928		lang_compr	Cerebellum	9	0.0452818
1	Null	86.7569		Null	0.171445		2.34872	0.0692383		S2R	1	0.211925		lang_compr	Lasso	10	0.0179179		lang_compr	Cerebellum	10	0.0359375
1	Null	39.2958		Null	0.163713		5.28361	0.0224838		S3L	1	0.193355		reading	Lasso	1	0.00704209		reading	Cerebellum	1	0.0165164
1	Null	2.72679		Null	0.140144		-0.531106	0.0553089		S3R	1	0.19325		reading	Lasso	2	-0.0066701		reading	Cerebellum	2	-0.00768378
1	Null	18.6187		Null	0.145517		-1.14736	-0.0491818		S4L	1	0.19392		reading	Lasso	3	-0.0016372		reading	Cerebellum	3	-0.00805214
1	Null	47.3413		Null	0.134334		5.73865	0.185018		S4R	1	0.207253		reading	Lasso	4	-0.0134312		reading	Cerebellum	4	-0.0126373
1	Null	23.7236		Null	0.1856		3.06589	0.152722		S5L	1	0.120993		reading	Lasso	5	-0.0129114		reading	Cerebellum	5	-0.0126885
1	Null	45.4408		Null	0.130953		-3.48929	0.112916		S5R	1	0.147954		reading	Lasso	6	-0.018501		reading	Cerebellum	6	-0.0111917
1	Null	33.6376		Null	0.138645		2.06618	0.0911775						reading	Lasso	7	0.0128689		reading	Cerebellum	7	0.0108082
1	Null	31.9022		Null	0.142008		2.35688	0.132603						reading	Lasso	8	-0.0174021		reading	Cerebellum	8	-0.0105347
1	Null	5.74986		Null	0.17156		-2.6994	0.00992172						reading	Lasso	9	-0.0083751		reading	Cerebellum	9	-0.00904633
1	Null	74.7853		Null	0.202582		0.883981	0.112292						reading	Lasso	10	-0.0406657		reading	Cerebellum	10	-0.0263708
1	Null	34.3881		Null	0.141123		9.2696	0.205183						srs	Lasso	1	0.201235		srs	Cerebellum	1	0.247877
1	Null	0.348185		Null	0.139139		4.93464	-0.0226333						srs	Lasso	2	0.221617		srs	Cerebellum	2	0.28981
1	Null	82.9354		Null	0.17157		6.82874	0.101335						srs	Lasso	3	0.230429		srs	Cerebellum	3	0.279195
1	Null	43.4486		Null	0.194226		1.52452	0.0803592						srs	Lasso	4	0.150666		srs	Cerebellum	4	0.211447
1	Null	80.7994		Null	0.160645		0.800909	0.249827						srs	Lasso	5	0.215454		srs	Cerebellum	5	0.26162
1	Null	84.525		Null	0.238873		0.359855	-0.0073801						srs	Lasso	6	0.210316		srs	Cerebellum	6	0.258508
1	Null	26.677		Null	0.149563		-5.14231	0.0614576						srs	Lasso	7	0.212797		srs	Cerebellum	7	0.257902
1	Null	81.531		Null	0.162203		-1.76028	0.017001						srs	Lasso	8	0.184194		srs	Cerebellum	8	0.238187
1	Null	54.5196		Null	0.187231		-1.5411	-0.0176506						srs	Lasso	9	0.176479		srs	Cerebellum	9	0.222078
1	Null	51.4754		Null	0.178564		1.40059	0.00436464						srs	Lasso	10	0.193607		srs	Cerebellum	10	0.252961
1	Null	41.2697		Null	0.139319		7.42074	0.127569						lang_compr	ElasticNet	1	0.035552		lang_compr	Combined	1	0.0621065
1	Null	0.237485		Null	0.145757		-4.08579	-0.200808						lang_compr	ElasticNet	2	0.0406512		lang_compr	Combined	2	0.064375
1	Null	66.4642		Null	0.145599		3.54572	-0.0472978						lang_compr	ElasticNet	3	0.0504021		lang_compr	Combined	3	0.0701364
1	Null	3.30945		Null	0.200209		-2.44232	-0.078244						lang_compr	ElasticNet	4	0.0287401		lang_compr	Combined	4	0.050376
1	Null	13.0093		Null	0.171495		8.07997	0.0960675						lang_compr	ElasticNet	5	0.0378578		lang_compr	Combined	5	0.0638926
1	Null	46.8597		Null	0.206065		0.484233	-0.105108						lang_compr	ElasticNet	6	0.0402956		lang_compr	Combined	6	0.0693978
1	Null	1.48731		Null	0.160281		6.71105	-0.0236627						lang_compr	ElasticNet	7	0.0466067		lang_compr	Combined	7	0.073809
1	Null	17.9265		Null	0.174309		2.40641	0.00029889						lang_compr	ElasticNet	8	0.0376842		lang_compr	Combined	8	0.0650874
1	Null	54.8176		Null	0.108837		3.10542	-0.155498						lang_compr	ElasticNet	9	0.0303885		lang_compr	Combined	9	0.0495989
1	Null	0.0229813		Null	0.159605		-12.2335	-0.285016						lang_compr	ElasticNet	10	0.0171223		lang_compr	Combined	10	0.0366381
1	Null	4.8595		Null	0.162479		-8.27626	-0.0358678						reading	ElasticNet	1	0.00560369		reading	Combined	1	0.000435452
1	Null	18.8523		Null	0.235279		-1.92403	0.146846						reading	ElasticNet	2	-0.005868		reading	Combined	2	-0.00732376
1	Null	3.9982		Null	0.139802		-3.8234	-0.10662						reading	ElasticNet	3	-0.0079898		reading	Combined	3	-0.00880066
1	Null	34.3391		Null	0.177222		3.45975	0.0111084						reading	ElasticNet	4	-0.012476		reading	Combined	4	-0.00762271
1	Null	22.2285		Null	0.159385		3.47859	0.14817						reading	ElasticNet	5	-0.0139605		reading	Combined	5	-0.0135776
1	Null	2.44472		Null	0.124511		-2.04911	0.0434585						reading	ElasticNet	6	-0.0168585		reading	Combined	6	-0.0252749
1	Null	14.2594		Null	0.0898146		1.46641	0.00522596						reading	ElasticNet	7	0.0116009		reading	Combined	7	0.017612
1	Null	76.3018		Null	0.13149		2.71019	-0.1067						reading	ElasticNet	8	-0.0167985		reading	Combined	8	-0.0231711
1	Null	0.890882		Null	0.191263		3.62565	-0.106176						reading	ElasticNet	9	-0.0134156		reading	Combined	9	-0.0151036
1	Null	50.643		Null	0.151197		1.45325	-0.165325						reading	ElasticNet	10	-0.0373507		reading	Combined	10	-0.0340471
1	Null	15.6381		Null	0.164375		4.50245	-0.0655906						srs	ElasticNet	1	0.211136		srs	Combined	1	0.230857
1	Null	15.4955		Null	0.117169		3.44598	-0.167941						srs	ElasticNet	2	0.230063		srs	Combined	2	0.237948
1	Null	47.1938		Null	0.184973		2.05492	-0.0068994						srs	ElasticNet	3	0.234384		srs	Combined	3	0.258275
1	Null	38.6735		Null	0.17546		-5.16696	-0.0184046						srs	ElasticNet	4	0.163317		srs	Combined	4	0.173772
1	Null	56.9351		Null	0.146486		-0.0033427	0.0183481						srs	ElasticNet	5	0.216956		srs	Combined	5	0.236591
1	Null	20.3251		Null	0.125799		-3.80049	-0.116299						srs	ElasticNet	6	0.212881		srs	Combined	6	0.234343
1	Null	1.57106		Null	0.17096		-5.58492	-0.0367281						srs	ElasticNet	7	0.216696		srs	Combined	7	0.241293
1	Null	0.115452		Null	0.126917		-3.45519	-0.125126						srs	ElasticNet	8	0.189484		srs	Combined	8	0.210765
1	Null	6.77178		Null	0.141193		-3.3019	-0.10282						srs	ElasticNet	9	0.177967		srs	Combined	9	0.184002
1	Null	56.415		Null	0.179965		3.67168	0.0605936						srs	ElasticNet	10	0.195442		srs	Combined	10	0.220308
1	Null	38.0525		Null	0.176512		-6.49133	-0.0312113
1	Null	53.6456		Null	0.188191		-0.703139	-0.0602787
1	Null	3.95863		Null	0.240682		1.68107	-0.121761
1	Null	20.2696		Null	0.165335		6.25815	0.0475978
1	Null	70.9879		Null	0.174629		9.37245	0.163778
1	Null	91.6574		Null	0.163148		-2.21003	-0.216236
1	Null	7.68808		Null	0.147781		-5.51403	-0.171945
1	Null	73.2126		Null	0.144745		3.00045	0.0565834
1	Null	38.1009		Null	0.169407		-1.14074	0.246692
1	Null	0.472208		Null	0.14846		-6.37665	-0.166231
1	Null	38.7735		Null	0.211702		-2.46161	-0.0651534
1	Null	12.7056		Null	0.137596		-6.20763	-0.164457
1	Null	39.0628		Null	0.15919		1.08647	-0.0884625
1	Null	30.8428		Null	0.11047		5.28545	-0.0536306
1	Null	89.7902		Null	0.161816		-1.45053	-0.0593799
1	Null	80.3329		Null	0.136062		0.999455	-0.0240984
1	Null	51.5388		Null	0.121631		6.19409	0.0543717
1	Null	43.7737		Null	0.184045		5.96701	0.00749697
1	Null	11.0823		Null	0.165341		-0.795842	-0.0896889
1	Null	63.821		Null	0.185904		-8.79074	-0.203852
1	Null	0.599276		Null	0.11262		0.926599	0.170147
1	Null	73.1451		Null	0.231577		-10.7028	-0.0693437
1	Null	13.1997		Null	0.134645		0.691231	0.110763
1	Null	17.5771		Null	0.117208		-3.53735	0.119765
1	Null	87.9915		Null	0.24522		-3.51277	0.177038
1	Null	10.5936		Null	0.15704		6.98313	0.0488145
1	Null	57.8616		Null	0.156889		-6.8303	-0.138095
1	Null	0.00141806		Null	0.202491		-0.27466	0.0453329
1	Null	56.8299		Null	0.132423		9.49249	0.0337292
1	Null	30.8378		Null	0.219807		3.117	-0.0091458
1	Null	36.2956		Null	0.135731		7.6683	-0.0535256
1	Null	74.9222		Null	0.182323		-6.26838	-0.203612
1	Null	72.0309		Null	0.142885		6.01901	-0.0645573
1	Null	86.2664		Null	0.176131		7.99817	0.123969
1	Null	79.7855		Null	0.139061		-0.6303	-0.101196
1	Null	21.4387		Null	0.114822		8.47707	0.135987
1	Null	46.2388		Null	0.130634		2.30307	0.0468338
1	Null	4.18206		Null	0.155051		-5.9229	-0.0141577
1	Null	48.3485		Null	0.10229
1	Null	47.3339		Null	0.174928
1	Null	52.0943		Null	0.13498
1	Null	70.3746		Null	0.163353
1	Null	67.0256		Null	0.125753
1	Null	21.6383		Null	0.153297
1	Null	71.7079		Null	0.125694
1	Null	0.339294		Null	0.161051
1	Null	19.5032		Null	0.132982
1	Null	3.32121		Null	0.144965
1	Null	10.4883		Null	0.113947
1	Null	3.74535		Null	0.154204
1	Null	58.2394		Null	0.118384
1	Null	82.3716		Null	0.156291
1	Null	14.9585		Null	0.109892
1	Null	75.6267		Null	0.194567
1	Null	0.192105		Null	0.168628
1	Null	10.3346		Null	0.17136
1	Null	57.6439		Null	0.170048
1	Null	18.9361		Null	0.178761
1	Null	2.41263		Null	0.127123
1	Null	3.52639		Null	0.156544
1	Null	39.5557		Null	0.132489
1	Null	13.0263		Null	0.182327
1	Null	7.35789		Null	0.120426
1	Null	1.85248		Null	0.15346
1	Null	78.3753		Null	0.160357
1	Null	78.5754		Null	0.125621
1	Null	2.72556		Null	0.189787
1	Null	18.3754		Null	0.162639
1	Null	42.3236		Null	0.147181
1	Null	5.00924		Null	0.136601
1	Null	6.62301		Null	0.13832
1	Null	67.0285		Null	0.131671
1	Null	63.4916		Null	0.139377
1	Null	79.4897		Null	0.219523
1	Null	32.4188		Null	0.146166
1	Null	1.30212		Null	0.209385
1	Null	64.8296		Null	0.126702
1	Null	78.4678		Null	0.182951
1	Null	42.4338		Null	0.168612
1	Null	23.9332		Null	0.224228
1	Null	7.08947		Null	0.165063
1	Null	62.1781		Null	0.175411
1	Null	0.171766		Null	0.144995
1	Null	17.2169		Null	0.113321
1	Null	5.89737		Null	0.18559
1	Null	6.61386		Null	0.174608
1	Null	18.2524		Null	0.158207
1	Null	49.0991		Null	0.152331
1	Null	26.6742		Null	0.187816
1	Null	91.2587		Null	0.170073
1	Null	84.6012		Null	0.167463
1	Null	5.67434		Null	0.19427
1	Null	56.8307		Null	0.194326
1	Null	33.8006		Null	0.163805
1	Null	90.9561		Null	0.137286
1	Null	6.00687		Null	0.136192
1	Null	88.0113		Null	0.115506
1	Null	9.75559		Null	0.160336
1	Null	49.9869		Null	0.16541
1	Null	12.5805		Null	0.15324
1	Null	41.4251		Null	0.159276
1	Null	71.9758		Null	0.211537
1	Null	8.56976		Null	0.197718
1	Null	83.9493		Null	0.14949
1	Null	83.5215		Null	0.126245
1	Null	15.6693		Null	0.168878
1	Null	58.3401		Null	0.148155
1	Null	64.7392		Null	0.123768
1	Null	29.462		Null	0.130281
1	Null	33.4345		Null	0.178626
1	Null	53.8192		Null	0.116601
1	Null	51.0552		Null	0.0950065
1	Null	88.462		Null	0.162311
1	Null	63.6728		Null	0.182228
1	Null	44.2148		Null	0.188065
1	Null	21.3272		Null	0.156196
1	Null	87.6999		Null	0.162079
1	Null	43.9045		Null	0.182578
1	Null	23.4541		Null	0.177322
1	Null	36.9972		Null	0.115028
1	Null	49.9651		Null	0.133461
1	Null	2.25073		Null	0.177995
1	Null	62.9738		Null	0.129285
1	Null	29.7464		Null	0.144422
1	Null	7.14621		Null	0.125067
1	Null	58.7945		Null	0.0932118
1	Null	0.193966		Null	0.158443
1	Null	0.267508		Null	0.183076
1	Null	59.5587		Null	0.161085
1	Null	41.6701		Null	0.121595
1	Null	0.873089		Null	0.183605
1	Null	44.7317		Null	0.163759
1	Null	57.3875		Null	0.160656
1	Null	78.1227		Null	0.137451
1	Null	3.40788		Null	0.178856
1	Null	10.167		Null	0.13439
1	Null	30.1281		Null	0.143144
1	Null	80.3897		Null	0.171606
1	Null	70.1539		Null	0.165721
1	Null	87.3772		Null	0.142836
1	Null	41.6436		Null	0.184274
1	Null	21.8473		Null	0.205787
1	Null	0.469533		Null	0.169197
1	Null	81.7233		Null	0.180923
1	Null	26.3303		Null	0.128643
1	Null	65.8788		Null	0.168537
1	Null	84.7379		Null	0.170298
1	Null	53.3978		Null	0.167672
1	Null	34.5556		Null	0.186158
1	Null	41.3831		Null	0.193783
1	Null	0.850022		Null	0.210736
1	Null	30.268		Null	0.151463
1	Null	35.2265		Null	0.14
1	Null	36.1736		Null	0.117558
1	Null	67.2874		Null	0.113015
1	Null	0.342095		Null	0.150934
1	Null	0.000450312		Null	0.0877122
1	Null	0.0105024		Null	0.162531
1	Null	72.7916		Null	0.123225
1	Null	70.2984		Null	0.166945
1	Null	16.1699		Null	0.161415
1	Null	58.0487		Null	0.128151
1	Null	7.78438		Null	0.142678
1	Null	82.9779		Null	0.159782
1	Null	77.2403		Null	0.126796
1	Null	1.2579		Null	0.163206
1	Null	13.3309		Null	0.108469
1	Null	42.162		Null	0.202328
1	Null	1.8108		Null	0.114945
1	Null	50.911		Null	0.15236
1	Null	2.2506		Null	0.17174
1	Null	15.7851		Null	0.146849
1	Null	39.794		Null	0.169742
1	Null	62.7576		Null	0.148161
1	Null	18.4584		Null	0.153004
1	Null	9.17858		Null	0.136342
1	Null	14.7736		Null	0.125553
1	Null	32.813		Null	0.0985328
1	Null	11.0172		Null	0.126079
1	Null	25.319		Null	0.136707
1	Null	35.1248		Null	0.148308
1	Null	38.0624		Null	0.11872
1	Null	50.1759		Null	0.166126
1	Null	55.3575		Null	0.159773
1	Null	0.467163		Null	0.217026
1	Null	84.9902		Null	0.133935
1	Null	85.1333		Null	0.136486
1	Null	0.968002		Null	0.147148
1	Null	44.6807		Null	0.198962
1	Null	46.2363		Null	0.199314
1	Null	48.2461		Null	0.11295
1	Null	32.7201		Null	0.129486
1	Null	30.9752		Null	0.122603
1	Null	0.797217		Null	0.158433
1	Null	74.8696		Null	0.170547
1	Null	72.3297		Null	0.139725
1	Null	0.179176		Null	0.153331
1	Null	86.278		Null	0.177804
1	Null	48.8104		Null	0.187976
1	Null	0.0123425		Null	0.18443
1	Null	52.1593		Null	0.156074
1	Null	0.592665		Null	0.166925
1	Null	61.7739		Null	0.205754
1	Null	0.902846		Null	0.118456
1	Null	14.1295		Null	0.123799
1	Null	83.3149		Null	0.138597
1	Null	39.3402		Null	0.163384
1	Null	76.223		Null	0.165134
1	Null	95.4038		Null	0.186867
1	Null	50.5381		Null	0.153807
1	Null	78.5914		Null	0.161796
1	Null	12.4688		Null	0.193358
1	Null	0.435325		Null	0.142982
1	Null	11.0092		Null	0.162921
1	Null	3.22822		Null	0.0980918
1	Null	64.069		Null	0.175051
1	Null	64.084		Null	0.14881
1	Null	81.2312		Null	0.172906
1	Null	3.17722		Null	0.161789
1	Null	35.901		Null	0.139238
1	Null	57.0133		Null	0.17341
1	Null	53.0218		Null	0.145836
1	Null	23.5734		Null	0.204374
1	Null	31.2068		Null	0.204378
1	Null	13.8211		Null	0.14447
1	Null	47.6087		Null	0.172266
1	Null	14.0982		Null	0.130831
1	Null	0.104045		Null	0.142247
1	Null	5.44149		Null	0.151091
1	Null	39.013		Null	0.133427
1	Null	0.154827		Null	0.191871
1	Null	18.6093		Null	0.116002
1	Null	45.041		Null	0.128828
1	Null	72.2526		Null	0.152054
1	Null	42.1676		Null	0.168667
1	Null	20.0195		Null	0.181286
1	Null	51.4987		Null	0.164978
1	Null	14.5173		Null	0.134027
1	Null	69.3448		Null	0.199606
1	Null	10.4344		Null	0.137906
1	Null	71.3267		Null	0.164898
1	Null	73.2743		Null	0.175125
1	Null	21.1165		Null	0.101652
1	Null	39.2206		Null	0.227696
1	Null	80.0622		Null	0.198498
1	Null	75.8387		Null	0.197885
1	Null	67.1258		Null	0.109842
1	Null	17.8537		Null	0.188888
1	Null	2.30382		Null	0.134282
1	Null	42.1806		Null	0.168219
1	Null	28.8538		Null	0.124354
1	Null	1.70458		Null	0.16848
1	Null	94.5481		Null	0.181145
1	Null	14.4453		Null	0.154815
1	Null	75.7652		Null	0.152491
1	Null	18.7597		Null	0.137478
1	Null	66.1227		Null	0.153944
1	Null	31.4769		Null	0.111674
1	Null	17.4017		Null	0.159607
1	Null	33.0377		Null	0.187132
1	Null	54.5104		Null	0.166941
1	Null	85.3062		Null	0.152988
1	Null	75.6548		Null	0.147326
1	Null	42.7753		Null	0.181653
1	Null	7.24585		Null	0.10164
1	Null	41.6292		Null	0.143934
1	Null	74.886		Null	0.131386
1	Null	50.0104		Null	0.176046
1	Null	71.9473		Null	0.133611
1	Null	5.79687		Null	0.145807
1	Null	2.33652		Null	0.12056
1	Null	95.0149		Null	0.166913
1	Null	76.2599		Null	0.168472
1	Null	67.5397		Null	0.114676
1	Null	57.5287		Null	0.131169
1	Null	42.613		Null	0.20006
1	Null	4.19252		Null	0.178491
1	Null	21.9693		Null	0.169866
1	Null	89.6878		Null	0.159356
1	Null	8.97263		Null	0.195135
1	Null	8.26325		Null	0.141929
1	Null	5.93718		Null	0.154324
1	Null	43.8755		Null	0.162438
1	Null	59.0195		Null	0.100866
1	Null	63.3628		Null	0.170249
1	Null	89.3477		Null	0.235269
1	Null	65.3172		Null	0.176355
1	Null	87.4227		Null	0.164076
1	Null	0.630581		Null	0.129481
1	Null	9.7711		Null	0.175497
1	Null	9.70098		Null	0.126294
1	Null	70.3428		Null	0.162418
1	Null	9.65989		Null	0.177877
1	Null	67.5782		Null	0.152413
1	Null	19.8922		Null	0.12227
1	Null	44.2588		Null	0.155374
1	Null	28.8283		Null	0.141077
1	Null	71.3535		Null	0.125686
1	Null	0.763358		Null	0.140869
1	Null	43.3304		Null	0.149805
1	Null	41.8382		Null	0.175411
1	Null	93.897		Null	0.147195
1	Null	92.3839		Null	0.139631
1	Null	5.38705		Null	0.197509
1	Null	39.4667		Null	0.201953
1	Null	26.6824		Null	0.184596
1	Null	5.70905		Null	0.10765
1	Null	60.4414		Null	0.146653
1	Null	2.69106		Null	0.147376
1	Null	78.7145		Null	0.179323
1	Null	69.632		Null	0.137653
1	Null	35.5321		Null	0.128858
1	Null	37.1327		Null	0.151104
1	Null	0.0205908		Null	0.121813
1	Null	8.73928		Null	0.14873
1	Null	2.99355		Null	0.126573
1	Null	1.88748		Null	0.154753
1	Null	51.4242		Null	0.186704
1	Null	79.0555		Null	0.153714
1	Null	3.2471		Null	0.143795
1	Null	2.52478		Null	0.144314
1	Null	18.149		Null	0.142977
1	Null	48.4086		Null	0.159077
1	Null	87.1756		Null	0.15279
1	Null	19.8158		Null	0.134157
1	Null	46.2202		Null	0.177565
1	Null	90.7503		Null	0.136497
1	Null	21.068		Null	0.145483
1	Null	86.7613		Null	0.160142
1	Null	85.0478		Null	0.16796
1	Null	86.793		Null	0.171896
1	Null	20.6269		Null	0.160509
1	Null	59.8011		Null	0.14896
1	Null	1.83125		Null	0.192497
1	Null	76.3136		Null	0.129447
1	Null	64.3705		Null	0.173231
1	Null	6.98985		Null	0.177733
1	Null	10.8065		Null	0.15404
1	Null	18.1948		Null	0.139773
1	Null	43.6		Null	0.152864
1	Null	88.202		Null	0.111099
1	Null	14.038		Null	0.183228
1	Null	27.7406		Null	0.203664
1	Null	69.9202		Null	0.176024
1	Null	58.8874		Null	0.13613
1	Null	70.2171		Null	0.137734
1	Null	0.854597		Null	0.159359
1	Null	15.0302		Null	0.125828
1	Null	67.6285		Null	0.165784
1	Null	15.1221		Null	0.176636
1	Null	58.9072		Null	0.152455
1	Null	3.14164		Null	0.162193
1	Null	45.7712		Null	0.143753
1	Null	85.1298		Null	0.124951
1	Null	47.0227		Null	0.120793
1	Null	2.59948		Null	0.170609
1	Null	89.3965		Null	0.128626
1	Null	15.8608		Null	0.18659
1	Null	0.0334446		Null	0.225827
1	Null	68.1415		Null	0.149882
1	Null	74.3946		Null	0.15662
1	Null	79.3595		Null	0.140932
1	Null	51.0449		Null	0.161664
1	Null	52.4174		Null	0.136255
1	Null	76.938		Null	0.13954
1	Null	18.3786		Null	0.210386
1	Null	68.9706		Null	0.13839
1	Null	9.72596		Null	0.148826
1	Null	3.05616		Null	0.14572
1	Null	11.8054		Null	0.201267
1	Null	34.8186		Null	0.10538
1	Null	20.1964		Null	0.131624
1	Null	46.0049		Null	0.195726
1	Null	62.8153		Null	0.179582
1	Null	36.8167		Null	0.261843
1	Null	2.50527		Null	0.137641
1	Null	31.3028		Null	0.187275
1	Null	40.5945		Null	0.20267
1	Null	73.1652		Null	0.130255
1	Null	9.4617		Null	0.119682
1	Null	2.74167		Null	0.176937
1	Null	4.15047		Null	0.171292
1	Null	67.0628		Null	0.196515
1	Null	10.6134		Null	0.185206
1	Null	49.291		Null	0.143461
1	Null	59.1672		Null	0.115655
1	Null	72.5009		Null	0.146126
1	Null	76.0503		Null	0.148724
1	Null	21.0742		Null	0.199993
1	Null	0.776657		Null	0.14566
1	Null	61.3019		Null	0.110872
1	Null	12.4154		Null	0.151589
1	Null	42.4536		Null	0.179054
1	Null	33.6377		Null	0.124801
1	Null	0.0438068		Null	0.255839
1	Null	50.203		Null	0.170053
1	Null	44.7315		Null	0.165167
1	Null	76.4362		Null	0.179465
1	Null	4.64191		Null	0.158373
1	Null	35.1627		Null	0.149819
1	Null	17.029		Null	0.154056
1	Null	75.9315		Null	0.14969
1	Null	39.1381		Null	0.131295
1	Null	12.712		Null	0.175972
1	Null	72.1042		Null	0.18722
1	Null	21.6454		Null	0.170137
1	Null	11.4452		Null	0.166706
1	Null	30.5054		Null	0.161475
1	Null	27.5447		Null	0.209818
1	Null	48.1742		Null	0.187028
1	Null	29.0132		Null	0.130485
1	Null	12.067		Null	0.149228
1	Null	50.4727		Null	0.180054
1	Null	63.7812		Null	0.161628
1	Null	76.9336		Null	0.109468
1	Null	0.0977071		Null	0.143892
1	Null	48.6434		Null	0.0922044
1	Null	45.8212		Null	0.189919
1	Null	58.7079		Null	0.131124
1	Null	73.9205		Null	0.145
1	Null	3.915		Null	0.15103
1	Null	5.84393		Null	0.156795
1	Null	89.8736		Null	0.202805
1	Null	23.5301		Null	0.146435
1	Null	67.154		Null	0.164227
1	Null	5.87616		Null	0.172042
1	Null	33.9102		Null	0.117787
1	Null	31.6409		Null	0.190876
1	Null	85.4464		Null	0.112355
1	Null	44.5694		Null	0.184938
1	Null	6.20422		Null	0.15933
1	Null	86.2928		Null	0.157054
1	Null	27.1256		Null	0.159166
1	Null	75.1894		Null	0.167789
1	Null	41.0361		Null	0.139203
1	Null	82.0115		Null	0.184764
1	Null	7.62704		Null	0.107024
1	Null	0.972901		Null	0.204735
1	Null	71.382		Null	0.119134
1	Null	70.2355		Null	0.167189
1	Null	11.6068		Null	0.167226
1	Null	26.7597		Null	0.177689
1	Null	0.0158699		Null	0.163656
1	Null	18.5813		Null	0.194205
1	Null	65.878		Null	0.253065
1	Null	66.9958		Null	0.147934
1	Null	1.11564		Null	0.137632
1	Null	61.2046		Null	0.133668
1	Null	22.4459		Null	0.142951
1	Null	58.6977		Null	0.141691
1	Null	77.4556		Null	0.19225
1	Null	36.1032		Null	0.112508
1	Null	6.6142		Null	0.196692
1	Null	13.0809		Null	0.176231
1	Null	31.9076		Null	0.125872
1	Null	60.8809		Null	0.0981847
1	Null	61.6955		Null	0.15993
1	Null	6.45763		Null	0.135916
1	Null	5.10176		Null	0.130873
1	Null	13.6989		Null	0.140679
1	Null	35.3724		Null	0.0983632
1	Null	82.2892		Null	0.139093
1	Null	59.0702		Null	0.135185
1	Null	1.50641		Null	0.145484
1	Null	64.9882		Null	0.153595
1	Null	6.52365		Null	0.138416
1	Null	3.48467		Null	0.163434
1	Null	2.20166		Null	0.161038
1	Null	39.9409		Null	0.188013
1	Null	66.9768		Null	0.13164
1	Null	30.4008		Null	0.196136
1	Null	26.8287		Null	0.138349
1	Null	43.8018		Null	0.135537
1	Null	0.863341		Null	0.09428
1	Null	34.8897		Null	0.174638
1	Null	55.5692		Null	0.161127
1	Null	49.7251		Null	0.15766
1	Null	13.2221		Null	0.218343
1	Null	33.5468		Null	0.187329
1	Null	10.2475		Null	0.165745
1	Null	5.53529		Null	0.175923
1	Null	37.5473		Null	0.131368
1	Null	0.501582		Null	0.129637
1	Null	64.5033		Null	0.127697
1	Null	62.7954		Null	0.155388
1	Null	67.9744		Null	0.145004
1	Null	85.7419		Null	0.117222
1	Null	92.4632		Null	0.1238
1	Null	7.63542		Null	0.150138
1	Null	33.7491		Null	0.138588
1	Null	30.3411		Null	0.1558
1	Null	19.8164		Null	0.155888
1	Null	24.3621		Null	0.155254
1	Null	61.8228		Null	0.121578
1	Null	67.4886		Null	0.109355
1	Null	77.896		Null	0.188089
1	Null	72.1661		Null	0.16578
1	Null	2.97902		Null	0.0877968
1	Null	6.34469		Null	0.148334
1	Null	1.37965		Null	0.192843
1	Null	1.48363		Null	0.136533
1	Null	78.5049		Null	0.179133
1	Null	38.5212		Null	0.159555
1	Null	0.232034		Null	0.128045
1	Null	37.3301		Null	0.194191
1	Null	25.3677		Null	0.147578
1	Null	55.4967		Null	0.160054
1	Null	94.6585		Null	0.144958
1	Null	12.6683		Null	0.199818
1	Null	54.4438		Null	0.177824
1	Null	72.8581		Null	0.154782
1	Null	80.1355		Null	0.176186
1	Null	28.0686		Null	0.175716
1	Null	1.06598		Null	0.133582
1	Null	0.00298699		Null	0.164796
1	Null	84.228		Null	0.140752
1	Null	12.7936		Null	0.120718
1	Null	33.5722		Null	0.162042
1	Null	21.3048		Null	0.141149
1	Null	3.79113		Null	0.175209
1	Null	16.3252		Null	0.129014
1	Null	24.9446		Null	0.128174
1	Null	46.5387		Null	0.193892
1	Null	8.09623		Null	0.118422
1	Null	23.549		Null	0.158212
1	Null	57.6244		Null	0.142606
1	Null	70.9025		Null	0.152129
1	Null	4.41768		Null	0.143359
1	Null	7.13437		Null	0.166334
1	Null	75.8727		Null	0.153613
1	Null	60.8907		Null	0.156259
1	Null	52.8157		Null	0.102546
1	Null	0.0741299		Null	0.157618
1	Null	67.6463		Null	0.150044
1	Null	72.0314		Null	0.171649
1	Null	60.6887		Null	0.122164
1	Null	57.413		Null	0.153796
1	Null	2.94998		Null	0.177628
1	Null	7.31375		Null	0.131673
1	Null	54.4617		Null	0.162209
1	Null	5.75264		Null	0.119826
1	Null	0.00112318		Null	0.149587
1	Null	72.6598		Null	0.20955
1	Null	76.9603		Null	0.132848
1	Null	43.1118		Null	0.200065
1	Null	53.4772		Null	0.137167
1	Null	0.00595852		Null	0.17253
1	Null	40.1468		Null	0.101873
1	Null	2.15248		Null	0.118259
1	Null	4.39821		Null	0.161852
1	Null	16.8076		Null	0.1018
1	Null	11.7313		Null	0.110787
1	Null	44.92		Null	0.16432
1	Null	1.02397		Null	0.16364
1	Null	53.9998		Null	0.190814
1	Null	76.6351		Null	0.108992
1	Null	33.0954		Null	0.183305
1	Null	11.4167		Null	0.157588
1	Null	49.0191		Null	0.137871
1	Null	20.5337		Null	0.119295
1	Null	23.8411		Null	0.162957
1	Null	55.6823		Null	0.202529
1	Null	32.8082		Null	0.109015
1	Null	1.78307		Null	0.156187
1	Null	33.5133		Null	0.146433
1	Null	49.3134		Null	0.161619
1	Null	0.0961117		Null	0.131544
1	Null	71.4177		Null	0.190851
1	Null	33.5598		Null	0.158175
1	Null	81.376		Null	0.124426
1	Null	0.0396411		Null	0.113748
1	Null	33.1677		Null	0.166725
1	Null	22.9646		Null	0.142233
1	Null	54.6691		Null	0.200676
1	Null	87.4182		Null	0.141511
1	Null	83.5054		Null	0.18692
1	Null	33.3077		Null	0.158636
1	Null	38.0973		Null	0.152015
1	Null	36.9072		Null	0.117961
1	Null	90.2594		Null	0.109954
1	Null	90.9273		Null	0.156314
1	Null	0.0377564		Null	0.173509
1	Null	91.0559		Null	0.167854
1	Null	32.9491		Null	0.192536
1	Null	13.3817		Null	0.104148
1	Null	14.4941		Null	0.209093
1	Null	90.2762		Null	0.175538
1	Null	5.93092		Null	0.17155
1	Null	61.0628		Null	0.185278
1	Null	89.2151		Null	0.172848
1	Null	89.3375		Null	0.21131
1	Null	80.363		Null	0.124342
1	Null	3.70624		Null	0.155383
1	Null	49.5325		Null	0.114744
1	Null	30.1079		Null	0.125755
1	Null	77.6797		Null	0.107681
1	Null	47.8964		Null	0.179218
1	Null	93.7727		Null	0.208947
1	Null	16.0854		Null	0.14981
1	Null	14.8751		Null	0.148284
1	Null	59.4119		Null	0.173746
1	Null	24.4788		Null	0.127387
1	Null	48.9427		Null	0.149314
1	Null	0.0401726		Null	0.14955
1	Null	11.8341		Null	0.18584
1	Null	73.8626		Null	0.124222
1	Null	3.65688		Null	0.184502
1	Null	43.477		Null	0.141055
1	Null	4.79628		Null	0.161695
1	Null	39.8664		Null	0.138063
1	Null	26.3732		Null	0.152681
1	Null	51.1453		Null	0.200976
1	Null	33.2813		Null	0.180601
1	Null	71.8959		Null	0.14849
1	Null	27.7932		Null	0.182431
1	Null	88.3466		Null	0.149074
1	Null	72.4695		Null	0.133444
1	Null	3.41282		Null	0.138738
1	Null	29.8725		Null	0.137256
1	Null	0.352176		Null	0.160308
1	Null	0.109693		Null	0.173519
1	Null	79.5917		Null	0.159372
1	Null	23.96		Null	0.155641
1	Null	7.75712		Null	0.171464
1	Null	92.0777		Null	0.162211
1	Null	39.9773		Null	0.16728
1	Null	28.2969		Null	0.207441
1	Null	34.1211		Null	0.181381
1	Null	84.9322		Null	0.172333
1	Null	58.8868		Null	0.19348
1	Null	25.6396		Null	0.118176
1	Null	13.5509		Null	0.172611
1	Null	5.68518		Null	0.16283
1	Null	52.8282		Null	0.100634
1	Null	18.7216		Null	0.147439
1	Null	0.0993196		Null	0.186142
1	Null	89.533		Null	0.179932
1	Null	11.9262		Null	0.115568
1	Null	75.306		Null	0.124369
1	Null	33.5233		Null	0.180024
1	Null	48.6681		Null	0.135404
1	Null	15.9612		Null	0.196061
1	Null	28.0988		Null	0.139255
1	Null	6.60748		Null	0.200415
1	Null	16.3531		Null	0.165093
1	Null	76.391		Null	0.141467
1	Null	31.2327		Null	0.166793
1	Null	2.77765		Null	0.207026
1	Null	33.4668		Null	0.182398
1	Null	30.7731		Null	0.179444
1	Null	2.68267		Null	0.167162
1	Null	14.5568		Null	0.150486
1	Null	83.3532		Null	0.168057
1	Null	44.2285		Null	0.207574
1	Null	5.6949		Null	0.117065
1	Null	55.9665		Null	0.140086
1	Null	87.8719		Null	0.119189
1	Null	16.6942		Null	0.131477
1	Null	46.2689		Null	0.152937
1	Null	27.4668		Null	0.177401
1	Null	83.0191		Null	0.132165
1	Null	68.0549		Null	0.168571
1	Null	87.588		Null	0.172649
1	Null	57.5966		Null	0.147596
1	Null	88.5528		Null	0.133491
1	Null	28.9688		Null	0.171868
1	Null	1.29792		Null	0.1531
1	Null	61.4169		Null	0.175867
1	Null	49.3465		Null	0.155085
1	Null	38.4399		Null	0.163196
1	Null	54.7728		Null	0.177652
1	Null	0.187161		Null	0.180563
1	Null	52.9781		Null	0.156633
1	Null	2.1449		Null	0.118003
1	Null	5.7248		Null	0.167876
1	Null	85.6777		Null	0.150632
1	Null	88.7625		Null	0.157798
1	Null	65.3278		Null	0.144062
1	Null	44.7792		Null	0.193586
1	Null	53.7774		Null	0.132864
1	Null	76.1442		Null	0.131514
1	Null	28.0728		Null	0.149408
1	Null	9.58527		Null	0.128263
1	Null	74.281		Null	0.145572
1	Null	0.046997		Null	0.146365
1	Null	2.92499		Null	0.152349
1	Null	2.01845		Null	0.168746
1	Null	39.5633		Null	0.173621
1	Null	6.59023		Null	0.167735
1	Null	53.1071		Null	0.137219
1	Null	21.5183		Null	0.162589
1	Null	6.94972		Null	0.142834
1	Null	77.147		Null	0.149169
1	Null	35.2143		Null	0.222955
1	Null	23.163		Null	0.151014
1	Null	75.9101		Null	0.181262
1	Null	90.583		Null	0.186836
1	Null	5.1513		Null	0.13554
1	Null	71.8487		Null	0.154852
1	Null	4.20171		Null	0.201086
1	Null	71.7239		Null	0.183132
1	Null	41.5112		Null	0.146337
1	Null	79.5367		Null	0.107249
1	Null	0.0348636		Null	0.173042
1	Null	1.40982		Null	0.117884
1	Null	73.8565		Null	0.145766
1	Null	64.5764		Null	0.255696
1	Null	52.7303		Null	0.171799
1	Null	76.1581		Null	0.164756
1	Null	4.44239		Null	0.133912
1	Null	0.332044		Null	0.183542
1	Null	12.2476		Null	0.168896
1	Null	26.2075		Null	0.137412
1	Null	58.7304		Null	0.183427
1	Null	72.5026		Null	0.1681
1	Null	1.88646		Null	0.1912
1	Null	86.9535		Null	0.12233
1	Null	38.2432		Null	0.249341
1	Null	0.0927683		Null	0.160448
1	Null	61.9316		Null	0.17021
1	Null	34.6725		Null	0.186788
1	Null	38.5768		Null	0.102041
1	Null	1.23935		Null	0.147505
1	Null	36.7893		Null	0.207473
1	Null	38.0505		Null	0.165794
1	Null	20.3382		Null	0.157062
1	Null	31.0618		Null	0.120696
1	Null	80.1952		Null	0.18695
1	Null	83.2877		Null	0.16076
1	Null	34.8995		Null	0.180205
1	Null	81.2826		Null	0.154726
1	Null	25.571		Null	0.109019
1	Null	7.67784		Null	0.13907
1	Null	89.8518		Null	0.119804
1	Null	8.54778		Null	0.189148
1	Null	27.6351		Null	0.115972
1	Null	39.2662		Null	0.206379
1	Null	4.72749		Null	0.157682
1	Null	11.1399		Null	0.130833
1	Null	2.83075		Null	0.165131
1	Null	55.5579		Null	0.183051
1	Null	25.2092		Null	0.117507
1	Null	72.0347		Null	0.203439
1	Null	61.0661		Null	0.154088
1	Null	37.157		Null	0.133769
1	Null	61.5599		Null	0.11444
1	Null	2.83303		Null	0.117335
1	Null	25.5318		Null	0.200595
1	Null	85.2296		Null	0.11998
1	Null	4.42568		Null	0.188663
1	Null	2.78459		Null	0.129351
1	Null	4.36569		Null	0.150518
1	Null	62.7119		Null	0.12376
1	Null	80.4963		Null	0.124471
1	Null	96.8052		Null	0.101877
1	Null	2.78174		Null	0.144719
1	Null	91.4776		Null	0.1443
1	Null	29.3947		Null	0.149508
1	Null	14.8705		Null	0.140578
1	Null	73.2019		Null	0.104902
1	Null	0.105365		Null	0.158108
1	Null	0.0710184		Null	0.193826
1	Null	43.7301		Null	0.176164
1	Null	23.4072		Null	0.123515
1	Null	8.36508		Null	0.193223
1	Null	2.22659		Null	0.0994838
1	Null	70.8423		Null	0.141783
1	Null	80.0365		Null	0.16743
1	Null	0.0420669		Null	0.143759
1	Null	60.8589		Null	0.262546
1	Null	37.5419		Null	0.181743
1	Null	27.2553		Null	0.132747
1	Null	44.1541		Null	0.134728
1	Null	21.6437		Null	0.149869
1	Null	12.3819		Null	0.121116
1	Null	68.39		Null	0.148388
1	Null	70.023		Null	0.185225
1	Null	25.531		Null	0.118408
1	Null	10.46		Null	0.202191
1	Null	61.7043		Null	0.153562
1	Null	8.30752		Null	0.181861
1	Null	17.1718		Null	0.201579
1	Null	73.9664		Null	0.123625
1	Null	7.42214		Null	0.170911
1	Null	11.026		Null	0.107699
1	Null	72.9972		Null	0.134318
1	Null	74.7745		Null	0.162357
1	Null	8.87505		Null	0.159129
1	Null	3.63609		Null	0.147879
1	Null	0.469537		Null	0.151964
1	Null	27.9145		Null	0.138248
1	Null	69.4232		Null	0.164108
1	Null	82.3738		Null	0.156077
1	Null	23.3241		Null	0.156085
1	Null	20.2703		Null	0.113507
1	Null	8.62535		Null	0.231336
1	Null	54.058		Null	0.204745
1	Null	84.2121		Null	0.127977
1	Null	75.7222		Null	0.190972
1	Null	32.1218		Null	0.252988
1	Null	3.22357		Null	0.212806
1	Null	81.1694		Null	0.141792
1	Null	49.3205		Null	0.15461
1	Null	72.5591		Null	0.171151
1	Null	55.0034		Null	0.120714
1	Null	16.4604		Null	0.156382
1	Null	60.1007		Null	0.146532
1	Null	8.43918		Null	0.14931
1	Null	34.0811		Null	0.155049
1	Null	45.2		Null	0.132457
1	Null	42.6098		Null	0.175538
1	Null	58.6718		Null	0.128572
1	Null	6.5189		Null	0.16307
1	Null	74.1075		Null	0.163698
1	Null	2.68026		Null	0.147078
1	Null	24.6799		Null	0.101312
1	Null	27.0663		Null	0.160562
1	Null	91.8914		Null	0.158509
1	Null	77.0957		Null	0.123621
1	Null	0.00557041		Null	0.197131
1	Null	61.3617		Null	0.162015
1	Null	41.2575		Null	0.178758
1	Null	13.8555		Null	0.13758
1	Null	72.7404		Null	0.150642
1	Null	56.6833		Null	0.200812
1	Null	4.43374		Null	0.173597
1	Null	76.5673		Null	0.167383
1	Null	63.4349		Null	0.123419
1	Null	25.8934		Null	0.135551
1	Null	45.4412		Null	0.149875
1	Null	45.1068		Null	0.176277
1	Null	1.2343		Null	0.14649
1	Null	43.188		Null	0.139039
1	Null	75.6398		Null	0.123631
1	Null	76.6347		Null	0.128562
1	Null	76.952		Null	0.183145
1	Null	55.6348		Null	0.131043
1	Null	17.0703		Null	0.168543
1	Null	33.8921		Null	0.163526
1	Null	15.4019		Null	0.138173
1	Null	89.6987		Null	0.13561
1	Null	18.3511		Null	0.261885
1	Null	30.3976		Null	0.104516
1	Null	46.2358		Null	0.184554
1	Null	35.0874		Null	0.166913
1	Null	1.3124		Null	0.145068
1	Null	68.9833		Null	0.17449
1	Null	32.8114		Null	0.197631
1	Null	0.204925		Null	0.140243
1	Null	64.7147		Null	0.127969
1	Null	62.6665		Null	0.147516
1	Null	6.80459		Null	0.17905
1	Null	1.18263		Null	0.139415
1	Null	58.3325		Null	0.134894
1	Null	64.6913		Null	0.153731
1	Null	1.23805		Null	0.159938
1	Null	31.7122		Null	0.131104
1	Null	0.158123		Null	0.122795
1	Null	48.3699		Null	0.158889
1	Null	39.4657		Null	0.169397
1	Null	84.543		Null	0.168532
1	Null	91.6848		Null	0.110944
1	Null	24.5751		Null	0.163438
1	Null	96.1758		Null	0.154132
1	Null	7.70191		Null	0.172547
1	Null	79.5883		Null	0.139525
1	Null	2.17053		Null	0.179152
1	Null	6.13631		Null	0.136731
1	Null	68.6254		Null	0.158841
1	Null	0.415838		Null	0.12557
1	Null	31.3414		Null	0.178025
1	Null	62.0932		Null	0.153929
1	Null	77.2856		Null	0.120081
1	Null	17.5551		Null	0.135797
1	Null	83.463		Null	0.242637
1	Null	38.8093		Null	0.144536
1	Null	67.7071		Null	0.140983
1	Null	66.9859		Null	0.151613
1	Null	58.37		Null	0.221696
1	Null	9.17904		Null	0.151731
1	Null	0.52471		Null	0.148167
1	Null	58.6486		Null	0.197653
1	Null	61.2524		Null	0.232739
1	Null	13.212		Null	0.163199
1	Null	38.0131		Null	0.183106
1	Null	34.1609		Null	0.156409
1	Null	23.6085		Null	0.192184
1	Null	11.4327		Null	0.158259
1	Null	53.1321		Null	0.126192
1	Null	88.9607		Null	0.182288
1	Null	3.02382		Null	0.181499
1	Null	60.5001		Null	0.208019
1	Null	72.8497		Null	0.179971
1	Null	5.32595		Null	0.19383
1	Null	46.373		Null	0.152106
1	Null	18.5806		Null	0.201564
1	Null	88.2547		Null	0.180714
1	Null	4.52099		Null	0.150252
1	Null	1.37473		Null	0.191937
1	Null	68.8959		Null	0.155078
1	Null	80.1979		Null	0.229555
1	Null	7.39087		Null	0.140675
1	Null	85.732		Null	0.194371
1	Null	0.418114		Null	0.138398
1	Null	12.8125		Null	0.160468
1	Null	72.1671		Null	0.0901584
1	Null	0.194348		Null	0.169269
1	Null	59.4756		Null	0.142703
1	Null	25.426		Null	0.136813
1	Null	75.5103		Null	0.217524
1	Null	81.5672		Null	0.142516
1	Null	1.87736		Null	0.123448
1	Null	13.2829		Null	0.147041
1	Null	6.68009		Null	0.159495
1	Null	13.8304		Null	0.140134
1	Null	47.1433		Null	0.157346
1	Null	74.0686		Null	0.164506
1	Null	58.6679		Null	0.158647
1	Null	79.3118		Null	0.18747
1	Null	29.9271		Null	0.176552
1	Null	7.37831		Null	0.145044
1	Null	4.48527		Null	0.15201
1	Null	81.4804		Null	0.12011
1	Null	66.3499		Null	0.182046
1	Null	43.8381		Null	0.139151
1	Null	31.7727		Null	0.150503
1	Null	31.3172		Null	0.155765
1	Null	5.96736		Null	0.153022
1	Null	6.63968		Null	0.174143
1	Null	10.7537		Null	0.214295
1	Null	3.40363		Null	0.109302
1	Null	68.1471		Null	0.170697
1	Null	35.5327		Null	0.172317
1	Null	43.1045		Null	0.169713
1	Null	22.5485		Null	0.13489
1	Null	75.9099		Null	0.140932
1	Null	60.6556		Null	0.159868
1	Null	7.88422		Null	0.110722
1	Null	4.81651		Null	0.153112
1	Null	4.38024		Null	0.103269
1	Null	24.3663		Null	0.155685
1	Null	89.8492		Null	0.14903
1	Null	12.4407		Null	0.1569
1	Null	68.5751		Null	0.155085
1	Null	7.02051		Null	0.185377
1	Null	79.3399		Null	0.123051
1	Null	17.6069		Null	0.188352
1	Null	42.0171		Null	0.181088
1	Null	24.7624		Null	0.148474
1	Null	0.582712		Null	0.196812
1	Null	1.33276		Null	0.166522
1	Null	18.6211		Null	0.125033
1	Null	71.7782		Null	0.16181
1	Null	15.6739		Null	0.140609
1	Null	16.3234		Null	0.118385
1	Null	13.3579		Null	0.13109
1	Null	68.477		Null	0.157185
1	Null	36.0552		Null	0.15925
1	Null	60.9141		Null	0.156831
1	Null	14.0354		Null	0.12227
1	Null	75.16		Null	0.211218
1	Null	24.0697		Null	0.167203
1	Null	16.5949		Null	0.200844
1	Null	67.1166		Null	0.130483
1	Null	27.933		Null	0.184011
1	Null	21.8019		Null	0.171884
1	Null	86.2893		Null	0.143145
1	Null	38.874		Null	0.17241
1	Null	35.9889		Null	0.138697
1	Null	9.66641		Null	0.11267
1	Null	45.1496		Null	0.110538
1	Null	48.1567		Null	0.12006
1	Null	86.1644		Null	0.142531
1	Null	31.734		Null	0.171959
1	Null	5.32217		Null	0.118434
1	Null	69.4531		Null	0.174397
1	Null	69.5806		Null	0.131659
1	Null	49.7494		Null	0.14097
1	Null	0.504073		Null	0.194348
1	Null	0.966744		Null	0.136089
1	Null	95.4733		Null	0.180128
1	Null	24.2868		Null	0.16515
1	Null	36.4927		Null	0.161578
1	Null	0.204308		Null	0.124831
1	Null	93.188		Null	0.169615
1	Null	5.32357		Null	0.209925
1	Null	31.3713		Null	0.190654
1	Null	31.2856		Null	0.170209
1	Null	0.180601		Null	0.244461
1	Null	5.55018		Null	0.162477
1	Null	16.439		Null	0.228519
1	Null	9.90979		Null	0.150247
1	Null	85.5419		Null	0.164149
1	Null	4.37821		Null	0.221247
1	Null	3.45972		Null	0.119072
1	Null	41.0042		Null	0.129466
1	Null	0.123429		Null	0.165571
1	Null	24.1134		Null	0.107831
1	Null	16.7416		Null	0.142812
1	Null	15.0907		Null	0.232313
1	Null	11.1031		Null	0.133484
1	Null	27.2011		Null	0.151786
1	Null	16.3759		Null	0.162926
1	Null	33.3814		Null	0.145114
1	Null	19.7333		Null	0.137478
1	Null	49.2159		Null	0.171056
1	Null	55.0058		Null	0.193455
1	Null	35.3017		Null	0.141887
1	Null	39.0333		Null	0.15875
1	Null	3.25514		Null	0.149145
1	Null	62.4118		Null	0.129831
1	Null	79.0404		Null	0.152819
1	Null	0.511247		Null	0.147485
1	Null	3.6616		Null	0.106218
1	Null	2.55688		Null	0.120496
1	Null	0.104966		Null	0.114108
1	Null	69.1994		Null	0.134973
1	Null	71.1415		Null	0.150415
1	Null	2.44185		Null	0.14744
1	Null	1.01645		Null	0.137762
1	Null	50.1369		Null	0.159255
1	Null	75.665		Null	0.142191
1	Null	75.8565		Null	0.174603
1	Null	48.7606		Null	0.162518
1	Null	10.2646		Null	0.157743
1	Null	51.0724		Null	0.144381
1	Null	39.9611		Null	0.15746
1	Null	62.3422		Null	0.181475
1	Null	69.1754		Null	0.266918
1	Null	64.2938		Null	0.130354
1	Null	50.5939		Null	0.158584
1	Null	63.7343		Null	0.133158
1	Null	41.7787		Null	0.124087
1	Null	2.09629		Null	0.220538
1	Null	38.6685		Null	0.179376
1	Null	42.4836		Null	0.128959
1	Null	30.4495		Null	0.190603
1	Null	40.1207		Null	0.155814
1	Null	3.87178		Null	0.149261
1	Null	0.334213		Null	0.17453
1	Null	0.122729		Null	0.162223
1	Null	32.8679		Null	0.189806
1	Null	81.8201		Null	0.179036
1	Null	47.364		Null	0.157911
1	Null	59.3568		Null	0.125697
1	Null	66.1537		Null	0.141383
1	Null	32.1311		Null	0.164549
1	Null	86.159		Null	0.172507
1	Null	79.791		Null	0.15849
1	Null	0.354534		Null	0.150581
1	Null	7.46411		Null	0.14448
1	Null	87.6565		Null	0.18857
1	Null	56.864		Null	0.172355
1	Null	78.549		Null	0.126661
1	Null	60.8516		Null	0.173232
1	Null	0.887879		Null	0.13726
1	Null	82.7185		Null	0.18983
1	Null	0.228946		Null	0.193589
1	Null	62.3435		Null	0.135916
1	Null	67.9488		Null	0.146659
1	Null	64.8427		Null	0.136706
1	Null	48.2061		Null	0.142465
1	Null	9.23391		Null	0.130069
1	Null	19.0879		Null	0.169878
1	Null	57.058		Null	0.172221
1	Null	29.8807		Null	0.149938
1	Null	0.0467506		Null	0.204455
1	Null	12.1025		Null	0.130352
1	Null	32.1938		Null	0.121615
1	Null	0.661226		Null	0.138052
1	Null	72.4165		Null	0.110655
1	Null	8.71556		Null	0.144614
1	Null	0.0323899		Null	0.17004
1	Null	0.397012		Null	0.151698
1	Null	54.2718		Null	0.132552
1	Null	27.5916		Null	0.135244
1	Null	75.9717		Null	0.122843
1	Null	0.247949		Null	0.146587
1	Null	7.69181		Null	0.150378
1	Null	87.484		Null	0.129552
1	Null	19.0858		Null	0.139802
1	Null	70.9507		Null	0.147629
1	Null	73.7887		Null	0.164706
1	Null	1.82617		Null	0.181073
1	Null	87.4069		Null	0.168484
1	Null	0.276289		Null	0.142188
1	Null	60.3135		Null	0.115758
1	Null	7.591		Null	0.125367
1	Null	54.5038		Null	0.20384
1	Null	59.4967		Null	0.168388
1	Null	15.7697		Null	0.1122
1	Null	2.36964		Null	0.141457
1	Null	24.7972		Null	0.145065
1	Null	57.7229		Null	0.151097
1	Null	62.9612		Null	0.173096
1	Null	14.0396		Null	0.147446
1	Null	4.81661		Null	0.156195
1	Null	28.536		Null	0.202593
1	Null	13.5359		Null	0.155046
1	Null	8.66851		Null	0.183267
1	Null	84.144		Null	0.132929
1	Null	0.984045		Null	0.224718
1	Null	9.55871		Null	0.185885
1	Null	70.259		Null	0.179191
1	Null	16.3904		Null	0.139327
1	Null	13.1629		Null	0.158756
1	Null	50.1679		Null	0.156525
1	Null	70.7228		Null	0.109757
1	Null	70.1047		Null	0.151646
1	Null	43.7688		Null	0.232567
1	Null	65.041		Null	0.164509
1	Null	6.872		Null	0.113274
1	Null	93.928		Null	0.151527
1	Null	83.7476		Null	0.181181
1	Null	38.4608		Null	0.107034
1	Null	0.303957		Null	0.226617
1	Null	20.0883		Null	0.249831
1	Null	7.51273		Null	0.135515
1	Null	34.8113		Null	0.11926
1	Null	87.4727		Null	0.175365
1	Null	57.6435		Null	0.206724
1	Null	0.545822		Null	0.160733
1	Null	2.5653		Null	0.172266
1	Null	10.8244		Null	0.134696
1	Null	39.4218		Null	0.128015
1	Null	22.3189		Null	0.158831
1	Null	38.4995		Null	0.158548
1	Null	42.28		Null	0.144389
1	Null	0.645772		Null	0.17335
1	Null	14.2561		Null	0.14888
1	Null	0.225525		Null	0.195322
1	Null	7.90663		Null	0.149816
1	Null	93.7961		Null	0.227519
1	Null	73.5163		Null	0.164034
1	Null	60.0901		Null	0.12632
1	Null	42.2436		Null	0.195711
1	Null	69.7457		Null	0.177768
1	Null	30.6718		Null	0.190963
1	Null	48.1636		Null	0.179173
1	Null	13.0645		Null	0.190405
1	Null	4.49769		Null	0.185749
1	Null	18.4245		Null	0.176359
1	Null	72.5637		Null	0.215712
1	Null	73.4768		Null	0.121701
1	Null	18.2923		Null	0.154961
1	Null	74.1452		Null	0.159495
1	Null	88.2309		Null	0.10373
1	Null	21.8414		Null	0.16407
1	Null	24.4585		Null	0.215581
1	Null	37.2939		Null	0.158376
1	Null	78.3647		Null	0.145607
1	Null	31.211		Null	0.170175
1	Null	25.411		Null	0.182364
1	Null	34.3158		Null	0.162325
1	Null	28.1458		Null	0.17903
1	Null	83.3678		Null	0.131326
1	Null	73.2628		Null	0.179686
1	Null	60.4606		Null	0.145124
1	Null	76.5717		Null	0.227472
1	Null	13.5286		Null	0.147721
1	Null	81.0932		Null	0.163456
1	Null	53.2644		Null	0.192821
1	Null	59.2061		Null	0.188355
1	Null	30.517		Null	0.203429
1	Null	12.9568		Null	0.226816
1	Null	34.7622		Null	0.0921596
1	Null	60.3352		Null	0.189198
1	Null	44.7341		Null	0.183009
1	Null	1.74338		Null	0.239293
1	Null	54.0899		Null	0.200482
1	Null	75.575		Null	0.10555
1	Null	96.0095		Null	0.171194
1	Null	0.695151		Null	0.165857
1	Null	19.1598		Null	0.188569
1	Null	19.4267		Null	0.128311
1	Null	61.1551		Null	0.163969
1	Null	41.7452		Null	0.166675
1	Null	55.545		Null	0.145361
1	Null	93.6465		Null	0.173743
1	Null	71.6849		Null	0.139744
1	Null	79.8555		Null	0.131268
1	Null	83.2107		Null	0.14389
1	Null	7.92529		Null	0.145456
1	Null	64.3484		Null	0.163563
1	Null	47.4374		Null	0.160518
1	Null	28.6205		Null	0.13156
1	Null	0.511999		Null	0.191215
1	Null	36.8395		Null	0.167131
1	Null	16.9356		Null	0.155128
1	Null	70.4836		Null	0.201245
1	Null	10.3764		Null	0.153569
1	Null	57.0035		Null	0.175156
1	Null	9.51774		Null	0.193293
1	Null	0.828953		Null	0.177413
1	Null	16.1686		Null	0.151272
1	Null	54.0774		Null	0.144554
1	Null	16.6399		Null	0.184617
1	Null	42.5415		Null	0.158721
1	Null	71.047		Null	0.147589
1	Null	17.4621		Null	0.146836
1	Null	47.9699		Null	0.209649
1	Null	83.5376		Null	0.164095
1	Null	6.24931		Null	0.14044
1	Null	19.175		Null	0.132359
1	Null	84.3907		Null	0.179299
1	Null	57.1046		Null	0.152149
1	Null	74.6747		Null	0.141042
1	Null	26.866		Null	0.146208
1	Null	70.4132		Null	0.138782
1	Null	91.3336		Null	0.172267
1	Null	87.6347		Null	0.148386
1	Null	73.3858		Null	0.131756
1	Null	16.9375		Null	0.131632
1	Null	37.9104		Null	0.189035
1	Null	69.9045		Null	0.161891
1	Null	49.4327		Null	0.15652
1	Null	44.5869		Null	0.185734
1	Null	69.0759		Null	0.192152
1	Null	61.7638		Null	0.112801
1	Null	79.9666		Null	0.151069
1	Null	42.912		Null	0.189205
1	Null	9.0036		Null	0.153549
1	Null	13.6575		Null	0.167797
1	Null	12.6518		Null	0.140714
1	Null	33.9422		Null	0.221345
1	Null	2.67214		Null	0.246244
1	Null	1.10998		Null	0.164855
1	Null	10.9489		Null	0.124662
1	Null	93.4552		Null	0.187109
1	Null	0.241018		Null	0.158808
1	Null	66.9818		Null	0.161744
1	Null	76.4534		Null	0.116898
1	Null	80.4497		Null	0.164729
1	Null	59.1173		Null	0.138265
1	Null	75.5432		Null	0.0949743
1	Null	45.4319		Null	0.122356
1	Null	46.6643		Null	0.155507
1	Null	61.3156		Null	0.139909
1	Null	55.6753		Null	0.197531
1	Null	53.8987		Null	0.141426
1	Null	71.1063		Null	0.186713
1	Null	66.9014		Null	0.180164
1	Null	80.9301		Null	0.112815
1	Null	52.3571		Null	0.179379
1	Null	1.40293		Null	0.21402
1	Null	59.2343		Null	0.111727
1	Null	73.7959		Null	0.186613
1	Null	22.263		Null	0.163566
1	Null	95.2676		Null	0.163247
1	Null	32.1833		Null	0.188873
1	Null	0.0501627		Null	0.156569
1	Null	49.0692		Null	0.175341
1	Null	69.2817		Null	0.128436
1	Null	66.248		Null	0.109207
1	Null	20.5643		Null	0.219624
1	Null	1.28528		Null	0.195218
1	Null	26.3117		Null	0.185317
1	Null	14.7748		Null	0.156362
1	Null	51.2488		Null	0.156462
1	Null	2.85189		Null	0.126399
1	Null	51.8753		Null	0.111961
1	Null	76.4064		Null	0.191016
1	Null	91.9405		Null	0.147648
1	Null	47.9283		Null	0.153145
1	Null	40.0066		Null	0.182656
1	Null	54.5778		Null	0.12977
1	Null	10.1657		Null	0.153503
1	Null	69.523		Null	0.125818
1	Null	98.4597		Null	0.115345
1	Null	45.3683		Null	0.130575
1	Null	34.0533		Null	0.146938
1	Null	69.2505		Null	0.137137
1	Null	3.06762		Null	0.121559
1	Null	58.6737		Null	0.128852
1	Null	76.2603		Null	0.191247
1	Null	69.976		Null	0.107205
1	Null	2.4557		Null	0.204396
1	Null	20.7335		Null	0.137061
1	Null	15.1637		Null	0.118188
1	Null	3.48341		Null	0.123893
1	Null	0.0606616		Null	0.179321
1	Null	13.0775		Null	0.158385
1	Null	62.0111		Null	0.13867
1	Null	72.1522		Null	0.122035
1	Null	34.8852		Null	0.174356
1	Null	69.5667		Null	0.135737
1	Null	17.1189		Null	0.145077
1	Null	15.3242		Null	0.165581
1	Null	0.114592		Null	0.207002
1	Null	82.8392		Null	0.173697
1	Null	64.3646		Null	0.184267
1	Null	73.6364		Null	0.166516
1	Null	0.0376652		Null	0.163963
1	Null	23.6097		Null	0.182366
1	Null	41.3098		Null	0.16303
1	Null	29.6346		Null	0.258346
1	Null	0.316008		Null	0.188369
1	Null	36.6081		Null	0.121067
1	Null	41.7258		Null	0.134256
1	Null	13.3573		Null	0.129767
1	Null	1.62129		Null	0.148121
1	Null	31.6192		Null	0.159996
1	Null	66.8585		Null	0.147711
1	Null	69.9677		Null	0.221771
1	Null	37.34		Null	0.122824
1	Null	52.8144		Null	0.172599
1	Null	9.28046		Null	0.170243
1	Null	39.6654		Null	0.151227
1	Null	55.6954		Null	0.157046
1	Null	25.5892		Null	0.120781
1	Null	60.8449		Null	0.181622
1	Null	35.2227		Null	0.192606
1	Null	82.05		Null	0.156031
1	Null	20.2776		Null	0.170956
1	Null	81.507		Null	0.189749
1	Null	12.2301		Null	0.164644
1	Null	88.49		Null	0.164947
1	Null	23.9273		Null	0.134286
1	Null	13.4865		Null	0.144016
1	Null	25.7723		Null	0.149878
1	Null	37.8047		Null	0.148906
1	Null	1.31754		Null	0.131833
1	Null	11.9145		Null	0.173173
1	Null	49.937		Null	0.159873
1	Null	46.3884		Null	0.133637
1	Null	39.1215		Null	0.214053
1	Null	49.4142		Null	0.180827
1	Null	4.75644		Null	0.131433
1	Null	13.6733		Null	0.129117
1	Null	3.10261		Null	0.171985
1	Null	4.25801		Null	0.12783
1	Null	0.0246695		Null	0.0970143
1	Null	46.5109		Null	0.161353
1	Null	58.7006		Null	0.1986
1	Null	74.9355		Null	0.184673
1	Null	1.53523		Null	0.15693
1	Null	40.394		Null	0.21623
1	Null	14.3999		Null	0.267052
1	Null	87.5703		Null	0.191869
1	Null	12.322		Null	0.101601
1	Null	86.5292		Null	0.147563
1	Null	43.1983		Null	0.202311
1	Null	49.8062		Null	0.176962
1	Null	73.6248		Null	0.18342
1	Null	36.7731		Null	0.166428
1	Null	42.9097		Null	0.159377
1	Null	48.7683		Null	0.113257
1	Null	0.378618		Null	0.192616
1	Null	41.4672		Null	0.170202
1	Null	12.8414		Null	0.192418
1	Null	74.0032		Null	0.149631
1	Null	69.2627		Null	0.121717
1	Null	6.63366		Null	0.143796
1	Null	61.977		Null	0.17998
1	Null	0.0598136		Null	0.133285
1	Null	43.9262		Null	0.106175
1	Null	71.4944		Null	0.192902
1	Null	80.3484		Null	0.143312
1	Null	75.3844		Null	0.196028
1	Null	88.6067		Null	0.180509
1	Null	0.5608		Null	0.170356
1	Null	40.8457		Null	0.155781
1	Null	74.4119		Null	0.133955
1	Null	68.8609		Null	0.150827
1	Null	67.222		Null	0.130811
1	Null	21.1488		Null	0.167647
1	Null	73.0289		Null	0.217182
1	Null	61.4712		Null	0.159167
1	Null	26.658		Null	0.181685
1	Null	78.8105		Null	0.187738
1	Null	53.9761		Null	0.17507
1	Null	20.6577		Null	0.146074
1	Null	3.30554		Null	0.208331
1	Null	32.7524		Null	0.162125
1	Null	9.21464		Null	0.133868
1	Null	78.6223		Null	0.1729
1	Null	32.9455		Null	0.136938
1	Null	52.0452		Null	0.193185
1	Null	63.5643		Null	0.160774
1	Null	70.2822		Null	0.111188
1	Null	7.27558		Null	0.160962
1	Null	1.68056		Null	0.142826
1	Null	56.3234		Null	0.228344
1	Null	51.3788		Null	0.180014
1	Null	10.4864		Null	0.160076
1	Null	80.9992		Null	0.157979
1	Null	16.6839		Null	0.16263
1	Null	88.8606		Null	0.200846
1	Null	10.5626		Null	0.195913
1	Null	30.9291		Null	0.16822
1	Null	22.016		Null	0.166976
1	Null	30.3353		Null	0.215317
1	Null	3.92497		Null	0.164803
1	Null	15.5778		Null	0.171703
1	Null	1.4713		Null	0.137095
1	Null	6.93773		Null	0.183086
1	Null	70.326		Null	0.175712
1	Null	43.022		Null	0.188614
1	Null	4.64134		Null	0.185335
1	Null	1.55215		Null	0.135282
1	Null	4.04341		Null	0.130516
1	Null	8.4194		Null	0.248294
1	Null	1.5257		Null	0.199899
1	Null	47.4391		Null	0.172401
1	Null	17.439		Null	0.16156
1	Null	1.36611		Null	0.136634
1	Null	1.15825		Null	0.132271
1	Null	24.389		Null	0.124156
1	Null	28.8961		Null	0.154261
1	Null	45.8606		Null	0.128094
1	Null	65.8281		Null	0.125063
1	Null	25.3941		Null	0.186638
1	Null	16.2756		Null	0.146541
1	Null	31.8713		Null	0.182553
1	Null	22.3571		Null	0.131374
1	Null	96.6674		Null	0.152792
1	Null	78.4233		Null	0.103583
1	Null	19.0835		Null	0.144194
1	Null	1.08586		Null	0.177241
1	Null	36.1485		Null	0.179829
1	Null	12.861		Null	0.140485
1	Null	56.5258		Null	0.147683
1	Null	35.0556		Null	0.142409
1	Null	35.2424		Null	0.138723
1	Null	41.9806		Null	0.0975302
1	Null	64.7569		Null	0.156065
1	Null	76.1711		Null	0.147048
1	Null	70.0802		Null	0.104205
1	Null	64.3927		Null	0.17797
1	Null	20.2788		Null	0.176539
1	Null	35.1344		Null	0.142558
1	Null	51.7075		Null	0.17546
1	Null	45.9485		Null	0.130308
1	Null	77.2256		Null	0.156919
1	Null	51.1037		Null	0.112598
1	Null	96.4237		Null	0.185222
1	Null	85.7139		Null	0.129212
1	Null	92.3143		Null	0.169222
1	Null	1.18434		Null	0.151145
1	Null	11.5544		Null	0.130938
1	Null	0.0177556		Null	0.169575
1	Null	54.2393		Null	0.164742
1	Null	84.822		Null	0.164857
1	Null	31.941		Null	0.131877
1	Null	76.3473		Null	0.129417
1	Null	75.2704		Null	0.164641
1	Null	35.2844		Null	0.128102
1	Null	29.2587		Null	0.183757
1	Null	58.4495		Null	0.150504
1	Null	8.11895		Null	0.115958
1	Null	74.5407		Null	0.169674
1	Null	37.4212		Null	0.128321
1	Null	50.9982		Null	0.154059
1	Null	51.1301		Null	0.157624
1	Null	63.2942		Null	0.194013
1	Null	0.000184774		Null	0.171808
1	Null	19.2053		Null	0.201684
1	Null	1.51802		Null	0.177774
1	Null	2.76366		Null	0.175291
1	Null	7.57217		Null	0.204572
1	Null	15.1284		Null	0.174196
1	Null	84.6456		Null	0.158845
1	Null	61.8213		Null	0.14495
1	Null	38.9151		Null	0.0959318
1	Null	37.2076		Null	0.186083
1	Null	41.4433		Null	0.208966
1	Null	60.731		Null	0.166292
1	Null	54.9017		Null	0.197147
1	Null	54.5514		Null	0.144164
1	Null	75.751		Null	0.14993
1	Null	8.53122		Null	0.193487
1	Null	60.0691		Null	0.245078
1	Null	0.817916		Null	0.144811
1	Null	33.4428		Null	0.140515
1	Null	2.45105		Null	0.121055
1	Null	71.8878		Null	0.184894
1	Null	60.2055		Null	0.144062
1	Null	73.6946		Null	0.11893
1	Null	40.2879		Null	0.209373
1	Null	49.6719		Null	0.160086
1	Null	52.9758		Null	0.201504
1	Null	74.0304		Null	0.177968
1	Null	64.0512		Null	0.1393
1	Null	89.4173		Null	0.169983
1	Null	24.085		Null	0.151209
1	Null	13.5109		Null	0.128818
1	Null	91.3756		Null	0.15497
1	Null	40.6413		Null	0.19808
1	Null	51.3519		Null	0.124209
1	Null	23.9604		Null	0.113131
1	Null	2.5348		Null	0.114404
1	Null	60.5696		Null	0.168827
1	Null	36.6649		Null	0.107931
1	Null	64.8053		Null	0.105603
1	Null	24.2042		Null	0.211691
1	Null	57.8513		Null	0.195839
1	Null	52.8998		Null	0.182405
1	Null	65.2724		Null	0.169204
1	Null	52.1028		Null	0.166416
1	Null	88.5035		Null	0.176122
1	Null	3.21256		Null	0.14727
1	Null	35.4168		Null	0.118033
1	Null	22.3767		Null	0.223042
1	Null	4.37086		Null	0.143081
1	Null	48.5801		Null	0.178733
1	Null	68.0363		Null	0.145781
1	Null	27.5263		Null	0.193653
1	Null	26.216		Null	0.148268
1	Null	50.9386		Null	0.165214
1	Null	62.2969		Null	0.155135
1	Null	69.1796		Null	0.243955
1	Null	3.79		Null	0.127891
1	Null	10.4115		Null	0.0997346
1	Null	0.000824228		Null	0.173904
1	Null	46.3475		Null	0.160649
1	Null	10.3347		Null	0.141931
1	Null	47.8266		Null	0.172039
1	Null	59.3713		Null	0.163663
1	Null	27.9936		Null	0.229899
1	Null	10.9409		Null	0.15172
1	Null	35.1172		Null	0.131912
1	Null	19.5361		Null	0.223312
1	Null	12.6722		Null	0.190433
1	Null	77.5364		Null	0.212089
1	Null	14.586		Null	0.172268
1	Null	65.7671		Null	0.156993
1	Null	59.2495		Null	0.109491
1	Null	85.4851		Null	0.179035
1	Null	24.0938		Null	0.176497
1	Null	87.8738		Null	0.110842
1	Null	19.0185		Null	0.101162
1	Null	65.496		Null	0.14488
1	Null	55.2434		Null	0.185704
1	Null	5.88066		Null	0.141619
1	Null	14.9699		Null	0.157648
1	Null	63.6583		Null	0.172437
1	Null	10.7103		Null	0.178523
1	Null	0.582643		Null	0.125145
1	Null	34.6761		Null	0.137753
1	Null	17.1783		Null	0.183484
1	Null	39.9967		Null	0.139045
1	Null	77.9444		Null	0.15286
1	Null	0.687988		Null	0.195043
1	Null	14.7519		Null	0.134467
1	Null	62.5549		Null	0.163974
1	Null	49.7959		Null	0.140043
1	Null	21.6455		Null	0.193284
1	Null	28.1431		Null	0.187479
1	Null	36.1559		Null	0.101872
1	Null	83.5312		Null	0.157326
1	Null	2.0588		Null	0.159558
1	Null	65.7131		Null	0.149759
1	Null	41.3917		Null	0.153753
1	Null	68.4143		Null	0.174957
1	Null	72.1651		Null	0.108878
1	Null	23.5514		Null	0.165497
1	Null	60.6861		Null	0.139074
1	Null	2.62366		Null	0.150657
1	Null	86.2547		Null	0.128279
1	Null	48.2879		Null	0.236395
1	Null	2.70414		Null	0.177032
1	Null	73.6507		Null	0.158192
1	Null	13.7515		Null	0.175289
1	Null	86.3314		Null	0.177094
1	Null	97.2097		Null	0.140041
1	Null	24.1698		Null	0.119317
1	Null	70.8251		Null	0.118576
1	Null	26.0696		Null	0.152595
1	Null	39.7332		Null	0.174282
1	Null	1.7514		Null	0.130266
1	Null	12.3485		Null	0.198374
1	Null	31.2433		Null	0.202856
1	Null	49.4074		Null	0.189447
1	Null	75.0764		Null	0.168201
1	Null	15.9553		Null	0.165341
1	Null	1.85033		Null	0.127364
1	Null	50.8374		Null	0.166636
1	Null	82.0188		Null	0.179156
1	Null	2.54417		Null	0.125956
1	Null	20.0398		Null	0.163894
1	Null	59.4281		Null	0.173955
1	Null	67.2332		Null	0.150731
1	Null	74.434		Null	0.1363
1	Null	74.1481		Null	0.155426
1	Null	12.4228		Null	0.146296
1	Null	56.2794		Null	0.127023
1	Null	39.8726		Null	0.219601
1	Null	16.8062		Null	0.153224
1	Null	0.00161873		Null	0.166948
1	Null	52.2342		Null	0.146842
1	Null	69.715		Null	0.0988299
1	Null	60.2113		Null	0.16369
1	Null	53.9347		Null	0.197682
1	Null	15.8761		Null	0.130284
1	Null	47.9209		Null	0.117741
1	Null	6.1861		Null	0.171053
1	Null	71.2287		Null	0.12494
1	Null	41.073		Null	0.152674
1	Null	30.0468		Null	0.188727
1	Null	1.89994		Null	0.133545
1	Null	88.5986		Null	0.178329
1	Null	21.6655		Null	0.173912
1	Null	11.1137		Null	0.145457
1	Null	72.2124		Null	0.108017
1	Null	81.1024		Null	0.158796
1	Null	28.7824		Null	0.167124
1	Null	79.2691		Null	0.18948
1	Null	20.1373		Null	0.207083
1	Null	30.1341		Null	0.193519
1	Null	70.4282		Null	0.184914
1	Null	60.2881		Null	0.178252
1	Null	77.9797		Null	0.171229
1	Null	77.5074		Null	0.140075
1	Null	0.0706698		Null	0.135812
1	Null	40.2522		Null	0.183975
1	Null	29.5344		Null	0.161012
1	Null	3.13523		Null	0.176504
1	Null	58.0202		Null	0.123334
1	Null	51.1622		Null	0.156213
1	Null	76.9306		Null	0.135598
1	Null	81.6363		Null	0.159824
1	Null	6.23175		Null	0.155033
1	Null	1.79965		Null	0.100317
1	Null	5.04395		Null	0.136757
1	Null	47.4581		Null	0.204118
1	Null	2.85723		Null	0.139623
1	Null	83.4427		Null	0.182861
1	Null	87.8934		Null	0.236885
1	Null	71.5575		Null	0.155981
1	Null	8.8294		Null	0.128691
1	Null	38.783		Null	0.155311
1	Null	15.2931		Null	0.125734
1	Null	0.034896		Null	0.142342
1	Null	18.6659		Null	0.175685
1	Null	82.5378		Null	0.158449
1	Null	27.384		Null	0.159149
1	Null	56.8676		Null	0.157631
1	Null	8.04584		Null	0.141919
1	Null	9.88228		Null	0.11897
1	Null	82.3234		Null	0.193654
1	Null	51.5421		Null	0.167724
1	Null	78.5231		Null	0.141484
1	Null	43.0359		Null	0.142683
1	Null	84.4189		Null	0.142813
1	Null	1.25441		Null	0.189402
1	Null	55.1838		Null	0.151656
1	Null	1.10454		Null	0.164759
1	Null	30.721		Null	0.175167
1	Null	0.183373		Null	0.194011
1	Null	38.9811		Null	0.196114
1	Null	35.699		Null	0.133262
1	Null	16.5741		Null	0.136458
1	Null	3.5317		Null	0.168212
1	Null	77.6582		Null	0.229584
1	Null	73.1356		Null	0.156364
1	Null	3.97589		Null	0.211935
1	Null	0.746886		Null	0.147802
1	Null	60.6811		Null	0.174179
1	Null	94.9983		Null	0.158992
1	Null	47.4959		Null	0.142172
1	Null	19.521		Null	0.159653
1	Null	1.01262		Null	0.129206
1	Null	13.927		Null	0.135941
1	Null	0.230995		Null	0.154499
1	Null	0.112804		Null	0.181547
1	Null	58.3211		Null	0.132999
1	Null	64.641		Null	0.17599
1	Null	14.1887		Null	0.141773
1	Null	71.5623		Null	0.104602
1	Null	71.7226		Null	0.149906
1	Null	14.2519		Null	0.187293
1	Null	34.3793		Null	0.10658
1	Null	61.5522		Null	0.130355
1	Null	60.2457		Null	0.172095
1	Null	13.3351		Null	0.1786
1	Null	73.5891		Null	0.133026
1	Null	95.7162		Null	0.136754
1	Null	21.174		Null	0.134049
1	Null	8.75704		Null	0.157156
1	Null	50.2414		Null	0.13373
1	Null	14.1144		Null	0.148131
1	Null	59.7722		Null	0.183545
1	Null	26.4042		Null	0.122361
1	Null	37.4494		Null	0.157528
1	Null	21.0824		Null	0.125276
1	Null	13.6544		Null	0.11347
1	Null	54.3975		Null	0.13513
1	Null	47.6925		Null	0.134835
1	Null	2.0308		Null	0.116034
1	Null	84.7435		Null	0.160499
1	Null	48.7702		Null	0.24776
1	Null	93.1341		Null	0.158868
1	Null	13.1553		Null	0.161794
1	Null	1.28228		Null	0.246348
1	Null	76.4979		Null	0.158009
1	Null	58.79		Null	0.130208
1	Null	47.4317		Null	0.184113
1	Null	62.5291		Null	0.129757
1	Null	71.1572		Null	0.172897
1	Null	73.4169		Null	0.173875
1	Null	88.8697		Null	0.147118
1	Null	25.2968		Null	0.111841
1	Null	59.6527		Null	0.158616
1	Null	83.3166		Null	0.162845
1	Null	42.9215		Null	0.174351
1	Null	2.13911		Null	0.114867
1	Null	23.9439		Null	0.12597
1	Null	31.9115		Null	0.195862
1	Null	2.578		Null	0.160125
1	Null	9.48032		Null	0.114706
1	Null	43.9081		Null	0.137604
1	Null	26.3964		Null	0.180726
1	Null	84.5137		Null	0.115543
1	Null	25.8566		Null	0.180108
1	Null	1.27966		Null	0.176469
1	Null	38.6589		Null	0.151167
1	Null	12.0475		Null	0.203275
1	Null	91.9727		Null	0.1422
1	Null	87.1185		Null	0.169209
1	Null	59.0336		Null	0.139772
1	Null	68.3931		Null	0.155203
1	Null	0.000693348		Null	0.142697
1	Null	59.0359		Null	0.197212
1	Null	67.3966		Null	0.182733
1	Null	79.6739		Null	0.162369
1	Null	5.23754		Null	0.213898
1	Null	65.7516		Null	0.141085
1	Null	55.8026		Null	0.15408
1	Null	33.5216		Null	0.174109
1	Null	84.6968		Null	0.144852
1	Null	82.9092		Null	0.141282
1	Null	79.8298		Null	0.123321
1	Null	87.913		Null	0.149252
1	Null	54.0837		Null	0.133318
1	Null	0.592255		Null	0.153758
1	Null	87.4511		Null	0.147129
1	Null	82.6769		Null	0.138101
1	Null	1.59912		Null	0.160862
1	Null	55.2034		Null	0.195999
1	Null	24.1894		Null	0.198386
1	Null	3.39351		Null	0.234171
1	Null	0.0142744		Null	0.183174
1	Null	51.5329		Null	0.203466
1	Null	52.0076		Null	0.170433
1	Null	63.1306		Null	0.200022
1	Null	41.4724		Null	0.152428
1	Null	57.5032		Null	0.141396
1	Null	36.9286		Null	0.149292
1	Null	33.8807		Null	0.210026
1	Null	29.6941		Null	0.136923
1	Null	58.7199		Null	0.151892
1	Null	0.131879		Null	0.181648
1	Null	38.5597		Null	0.171951
1	Null	8.09611		Null	0.139642
1	Null	54.9103		Null	0.159843
1	Null	85.9662		Null	0.13718
1	Null	67.9553		Null	0.151502
1	Null	6.10416		Null	0.152743
1	Null	81.8046		Null	0.158699
1	Null	5.64206		Null	0.123541
1	Null	73.0853		Null	0.127631
1	Null	75.5086		Null	0.159103
1	Null	12.505		Null	0.176466
1	Null	41.6318		Null	0.145598
1	Null	74.384		Null	0.154965
1	Null	21.0566		Null	0.168992
1	Null	83.2381		Null	0.188447
1	Null	16.9148		Null	0.138409
1	Null	73.0407		Null	0.120555
1	Null	19.2854		Null	0.130593
1	Null	62.2011		Null	0.177467
1	Null	17.3256		Null	0.168953
1	Null	2.72461		Null	0.169088
1	Null	93.6201		Null	0.179909
1	Null	34.8178		Null	0.12263
1	Null	7.87923		Null	0.149103
1	Null	25.9322		Null	0.12091
1	Null	13.9857		Null	0.187778
1	Null	59.0861		Null	0.165303
1	Null	13.2494		Null	0.164546
1	Null	25.4378		Null	0.143743
1	Null	65.0778		Null	0.129248
1	Null	28.7672		Null	0.157966
1	Null	12.1848		Null	0.183059
1	Null	11.2626		Null	0.191602
1	Null	0.345905		Null	0.168528
1	Null	37.6804		Null	0.13502
1	Null	13.4219		Null	0.190221
1	Null	1.71749		Null	0.152191
1	Null	61.7375		Null	0.140113
1	Null	29.8898		Null	0.14469
1	Null	71.6424		Null	0.108118
1	Null	0.359213		Null	0.204182
1	Null	60.3438		Null	0.147273
1	Null	21.5149		Null	0.117279
1	Null	7.45056		Null	0.126507
1	Null	31.6537		Null	0.132311
1	Null	68.3104		Null	0.17782
1	Null	23.6636		Null	0.173666
1	Null	83.8646		Null	0.120453
1	Null	70.1311		Null	0.168389
1	Null	26.163		Null	0.173673
1	Null	53.0344		Null	0.141374
1	Null	6.77252		Null	0.202745
1	Null	78.686		Null	0.218679
1	Null	70.7793		Null	0.186461
1	Null	7.54692		Null	0.163505
1	Null	78.8463		Null	0.120534
1	Null	32.857		Null	0.17927
1	Null	65.8118		Null	0.141909
1	Null	65.1534		Null	0.149467
1	Null	46.2582		Null	0.141032
1	Null	6.34972		Null	0.156559
1	Null	0.0281126		Null	0.160616
1	Null	45.3143		Null	0.171872
1	Null	70.16		Null	0.13825
1	Null	19.6942		Null	0.160564
1	Null	10.7799		Null	0.126229
1	Null	72.2741		Null	0.167188
1	Null	86.028		Null	0.210722
1	Null	13.3209		Null	0.103427
1	Null	47.0245		Null	0.169552
1	Null	2.41122		Null	0.17114
1	Null	80.7415		Null	0.139777
1	Null	70.2073		Null	0.225097
1	Null	11.4832		Null	0.135106
1	Null	34.9564		Null	0.135694
1	Null	83.6028		Null	0.148763
1	Null	2.37593e-06		Null	0.215204
1	Null	86.5854		Null	0.122505
1	Null	3.86752		Null	0.198287
1	Null	3.47563		Null	0.175636
1	Null	62.826		Null	0.173767
1	Null	62.1834		Null	0.179614
1	Null	56.1543		Null	0.143399
1	Null	38.1601		Null	0.142839
1	Null	78.6847		Null	0.112371
1	Null	55.4322		Null	0.126734
1	Null	0.00639824		Null	0.170138
1	Null	45.091		Null	0.146759
1	Null	26.1721		Null	0.169902
1	Null	58.5207		Null	0.167194
1	Null	0.335726		Null	0.143013
1	Null	22.9912		Null	0.231804
1	Null	31.4008		Null	0.123285
1	Null	26.0523		Null	0.189382
1	Null	17.0453		Null	0.135132
1	Null	71.2656		Null	0.127635
1	Null	10.7912		Null	0.156564
1	Null	43.5657		Null	0.135252
1	Null	91.7862		Null	0.148969
1	Null	29.1694		Null	0.109644
1	Null	17.153		Null	0.139922
1	Null	55.2291		Null	0.114392
1	Null	25.9092		Null	0.172207
1	Null	21.1617		Null	0.122841
1	Null	46.9008		Null	0.157953
1	Null	94.7699		Null	0.187469
1	Null	0.0261108		Null	0.12859
1	Null	0.467365		Null	0.116282
1	Null	38.8607		Null	0.171865
1	Null	0.265484		Null	0.157517
1	Null	16.8395		Null	0.152775
1	Null	35.8795		Null	0.157794
1	Null	56.8057		Null	0.141645
1	Null	39.2468		Null	0.172105
1	Null	27.7057		Null	0.156243
1	Null	50.6191		Null	0.125538
1	Null	62.6979		Null	0.155125
1	Null	0.254951		Null	0.133472
1	Null	58.3865		Null	0.19582
1	Null	45.4623		Null	0.133439
1	Null	7.83923		Null	0.15465
1	Null	1.04277		Null	0.146473
1	Null	15.3941		Null	0.149538
1	Null	68.6986		Null	0.158744
1	Null	68.9687		Null	0.108795
1	Null	14.1936		Null	0.197961
1	Null	76.0469		Null	0.15415
1	Null	30.0706		Null	0.21043
1	Null	0.306323		Null	0.147177
1	Null	5.88167		Null	0.15006
1	Null	66.3398		Null	0.130865
1	Null	47.3135		Null	0.121684
1	Null	0.805695		Null	0.158322
1	Null	64.4765		Null	0.144732
1	Null	87.4496		Null	0.150901
1	Null	1.79336		Null	0.155313
1	Null	68.6859		Null	0.153843
1	Null	38.4225		Null	0.129928
1	Null	81.9294		Null	0.162578
1	Null	0.00510319		Null	0.161264
1	Null	31.2123		Null	0.173512
1	Null	11.2564		Null	0.170296
1	Null	39.5074		Null	0.171603
1	Null	24.6901		Null	0.148477
1	Null	55.4961		Null	0.145598
1	Null	57.1401		Null	0.124359
1	Null	9.32542		Null	0.156539
1	Null	0.507993		Null	0.158533
1	Null	81.1873		Null	0.133369
1	Null	46.7391		Null	0.164818
1	Null	13.5718		Null	0.123575
1	Null	1.77154		Null	0.191099
1	Null	88.83		Null	0.14785
1	Null	12.0142		Null	0.0972344
1	Null	73.3844		Null	0.187072
1	Null	0.145104		Null	0.174625
[truncated: 98,012 more rows]

## Sheet: Fig5
sex	age
0	16
0	15.17
1	18.33
0	18.17
0	19.33
0	11.17
0	9.92
0	15.08
0	15
0	13.83
0	13.75
0	13.67
1	13.67
1	17.75
0	16.5
0	9.5
0	13.33
1	11.75
0	19.83
0	13.92
0	10.25
0	10.92
0	11.67
1	15.08
0	16.58
1	18.42
1	11.83
0	8.83
0	18.17
1	11.67
0	21.67
1	14.17
0	13.75
0	20.83
1	17.42
1	17.67
0	8.75
1	11.42
1	17.33
1	20.42
0	9
0	8.67
1	16
0	21.33
1	10.42
0	16.83
1	12.17
0	16.33
1	14.75
0	20.83
0	13.42
1	16.92
0	17.08
0	21.83
1	10.92
1	21.67
0	17.08
1	11.33
0	10.58
1	16.83
0	16.33
1	11.5
0	13.92
1	10.08
0	15.67
1	9.17
1	14.83
0	8.92
0	9.67
1	13.08
0	18.75
0	13.5
0	7.67
0	13.58
1	18.5
0	9.33
1	14.75
0	17.33
0	16
1	10.17
0	10.83
0	19.83
1	9.17
1	8.75
0	9.42
0	8.67
1	20.17
1	10.33
0	7.75
1	20.5
1	15.83
0	13.83
0	13.08
0	13.08
0	17
1	12.17
0	17.42
0	9.67
0	13.67
1	10
0	10.5
0	9.42
1	11.08
1	15.75
0	11.92
0	11.08
0	10.08
1	10.17
0	10.33
1	12.08
0	9.5
1	21.17
0	9.67
1	11.5
0	9
1	14.5
0	21.33
0	7.83
0	12.83
0	12.42
0	21.08
0	7.92
0	13
1	18.5
1	12.17
0	19.67
0	13.58
0	9.92
0	12.08
1	9.5
1	11.67
1	18.92
1	8.5
0	8.17
0	16.83
0	19.58
0	21.33
0	20.17
1	14.83
0	8.25
1	12.25
1	20.92
1	14
0	15.83
0	13
0	9.67
0	15.83
1	11.58
0	10.08
0	9.08
1	21.5
0	9.67
1	19.17
0	8.25
0	10.5
1	18.5
0	21.17
0	19.75
1	15.33
1	8.75
1	14.17
1	19.33
1	14.5
1	12
1	10.83
1	19.08
0	13
1	8.5
0	9.08
1	10.67
1	14
1	10.08
0	12.25
0	13.92
1	21.42
1	14.75
1	12.25
1	8.75
1	21.83
0	14.42
0	20
1	13.25
1	8.08
0	14.08
0	17.67
1	8.92
1	10.67
1	12.92
1	16.08
0	11.75
0	20.5
1	10.42
1	20.75
0	18.92
0	19.92
0	9.58
1	9.75
0	16.5
0	6.33
0	21.08
0	6.08
0	13
0	20.67
1	21.5
0	9.25
0	19.42
1	14.08
1	12.5
0	21.25
0	17.67
0	13.17
0	10.92
1	18.83
0	13.92
0	20.67
0	17.83
1	21.67
1	12.08
0	11.75
0	21.92
1	5.67
1	14.83
1	19.25
1	13.83
1	18.92
0	13.17
1	17.58
1	20.83
0	16
0	12.17
1	6.75
0	13.75
0	12.58
0	20.58
0	13.75
1	19.42
1	17.75
1	10.58
0	15.58
0	13.08
1	10.42
1	13.75
1	16.25
1	21.33
0	7.92
1	17
0	15
0	13.58
0	20.83
1	18.67
0	14.33
0	9.75
0	20.75
1	21.83
0	17.25
1	7.83
1	10
0	16.5
1	14.92
0	14.83
0	8.58
0	11.08
0	8.08
1	21.08
0	20.83
0	10.83
1	11.33
0	18.92
0	7.92
1	13.33
1	16.67
0	12.92
0	15.25
0	21.67
0	21.83
0	15.25
0	16.17
1	16.58
1	16.67
0	20
0	15.83
0	12.58
1	10.92
0	20.58
0	13.08
1	16.5
0	14.92
0	21
0	8.92
1	20.33
1	13.08
0	15.92
1	10.67
1	20.5
0	10.92
0	8.33
0	19.25
1	16.42
0	9.08
0	12.67
0	21.17
1	15.92
1	20.67
0	8.33
0	15.17
1	12
1	10.92
1	10.08
0	18.25
0	8.42
0	16.33
1	14.92
0	10.08
1	14
1	10.08
1	9.75
0	15.25
0	9.33
0	11.67
0	13.67
0	9.92
0	13.33
0	20.83
0	12.25
0	9.08
1	14.33
1	20.33
0	18.92
0	12
0	8.67
1	14
0	8.83
0	11.5
1	18.42
0	14.67
1	19.42
1	15.5
1	15.17
0	18.83
0	8.5
0	9.75
0	13.75
1	17.17
1	21.92
0	13.83
0	10
0	21.83
0	13.92
1	12.75
0	16
1	21.67
0	20
1	14.17
1	14.58
1	9.42
0	7.25
1	16.75
0	21
1	13.67
1	13
0	6.58
0	12.92
0	12.17
1	18.58
1	10.42
0	19.25
1	14.92
0	9.17
0	14.83
1	14.67
1	14.33
1	16
0	19.08
0	16.92
0	10.5
0	11.92
0	18
0	20.75
1	14.08
1	16.83
0	17.75
0	10.58
1	14.08
0	9.92
1	8.08
0	14.92
0	11.33
0	21.25
0	13.83
1	13
0	14.58
1	14.75
1	19.5
1	14.58
0	11.92
0	8.83
0	16.58
1	15.25
0	13.08
0	11.33
0	16.25
1	12
0	17.42
1	14.83
1	11.33
1	9.17
1	21.17
0	18.75
1	14.58
0	16.17
1	19.75
1	11.92
0	9.17
0	9.75
0	18.42
1	19.08
1	9.33
1	17.42
0	13.33
1	14.67
0	12.25
1	15.92
1	14.17
0	14
0	13
1	10.83
0	13.5
1	15.58
1	17.5
0	13.75
1	17.08
1	19.5
0	8.67
0	21.08
1	9.92
1	10
0	6.83
0	16.17
1	20.75
0	19.92
0	10
1	21.75
1	8.08
0	9.33
1	16.75
1	13.83
0	20.25
1	14.75
0	9
0	18.75
1	17.08
0	9.42
0	17.75
1	17.33
1	14.67
1	15.58
1	11.17
0	15.5
1	8.33
1	10.92
0	12.25
0	15
0	13.75
0	11
0	21.17
0	13.5
1	15.83
1	8.58
1	8.5
1	21.17
0	19
0	13.92
0	13
0	21.5
1	15.25
1	19.58
1	16.83
1	18.5
1	13.83
0	20.75
0	7.17
0	21.58
1	8.83
1	19.42
1	5.58
0	14.08
0	20
1	20.58
0	11.67
0	20.92
0	11.75
1	13.17
1	14
0	21.58
1	17.67
1	16.92
0	15.67
1	18.42
1	20.5
1	8.67
1	12.67
1	14.5
0	20.17
0	13.33
1	6.42
0	18.42
1	21.83
1	17.75
1	19.42
1	20.17
0	15.67
1	14
0	9.08
1	14
0	11.08
1	21.17
1	15.33
1	9.5
0	12.33
1	8.33
0	19.17
1	12.25
1	10
1	12.67
1	10
0	9.5
1	21.83
0	14.58
0	13.92
1	9.08
1	14.83
0	9.25
1	14.17
0	12.33
0	18
0	11.75
1	15.92
1	14.92
1	10.67
1	10.92
1	12.75
1	12.83
1	14.33
1	7.58
1	15.25
1	19.17
1	14.5
0	14.92
1	14.33
0	19
0	16.17
0	16.92
0	9.83
1	11.83
1	9.42
0	12.42
0	13.17
0	13.67
1	14.75
0	16.42
0	12.75
1	20.42
1	16.33
1	18.67
0	17.67
0	10.58
1	16
1	19
0	8.92
0	13.75
0	13.75
1	14.92
0	16.92
0	10.83
0	16.92
1	10.75
1	12.83
1	14.58
1	15.42
1	14.33
1	19.08
1	20.17
1	15.42
1	16.42
0	18.25
1	9.83
0	17.25
1	15.25
1	12.67
0	19.83
1	21.42
0	15.42
0	19
1	20.5
0	18.08
0	13.58
0	12.33
0	9
0	16.42
1	15.33
0	17.83
0	13.42
0	9.58
0	15.33
1	9.92
1	19.42
0	9.42
1	19.08
1	15.75
0	16.83
0	17.67
1	15.5
0	10.67
1	7.58
1	15.33
0	13
1	10
0	20.83
0	10.42
1	14.83
0	15.17
0	13.33
1	14.25
0	16.17
1	14.75
1	12.33
0	15.25
0	9.42
0	11
1	12.08
1	13.67
1	21
0	9.92
0	21.92
0	21.25
0	9.83
1	16.33
1	8.5
0	13.58
0	1.08
0	5
0	2.08
1	1.42
1	3
0	4.08
1	3
0	3.5
0	3.58
1	2
1	1.25
0	3.17
0	4.33
1	3
1	2
0	4
1	1.08
0	1.25
1	2.08
1	1.5
1	2
0	2
0	2
0	2
1	1.58
1	2.83
0	3.5
0	1.58
0	1.67
0	2.75
0	3.25
1	2.17
0	1.83
0	5
0	4.67
1	4.42
1	5.33
0	5
1	5
1	3.5
1	4.58
1	4.92
0	1.42
0	1.33
0	4.58
0	5
1	4
1	1.08
0	1.83
1	3.08
0	4
0	3.17
0	2.83
0	1.42
1	2.58
1	5.08
0	2.83
1	1.67
1	2.17
1	6.75
0	2.42
0	1.33
0	2.33
0	4.33
1	1.5
1	5.58
1	5.33
1	4.42
1	2.33
0	1.5
0	1.08
0	3.67
1	1.42
0	1.08
0	3.5
1	2.33
1	1.92
1	2.83
1	3.08
1	1.42
1	1.5
1	2.75
1	3.5
0	3.92
1	4.58
1	4.58
1	2.25
0	1.42
0	3.08
0	1.25
0	1.33
0	5.75
1	3.5
1	2.25
1	1.33
0	4.33
0	4.33
0	3.58
0	2.83
0	2.83
1	3.17
0	2.17

## Sheet: SuppFig1
age	site
16	0
15.17	0
18.33	0
18.17	0
19.33	0
11.17	0
9.92	0
15.08	0
15	0
13.83	0
13.75	0
13.67	0
13.67	0
17.75	0
16.5	0
9.5	0
13.33	0
11.75	0
19.83	0
13.92	0
10.25	0
10.92	0
11.67	0
15.08	0
16.58	0
18.42	0
11.83	0
8.83	0
18.17	0
11.67	0
21.67	0
14.17	0
13.75	0
20.83	0
17.42	0
17.67	0
8.75	0
11.42	0
17.33	0
20.42	0
9	0
8.67	0
16	0
21.33	0
10.42	0
16.83	0
12.17	0
16.33	0
14.75	0
20.83	0
13.42	0
16.92	0
17.08	0
21.83	0
10.92	0
21.67	0
17.08	0
11.33	0
10.58	0
16.83	0
16.33	0
11.5	0
13.92	0
10.08	0
15.67	0
9.17	0
14.83	0
8.92	0
9.67	0
13.08	0
18.75	0
13.5	0
7.67	0
13.58	0
18.5	0
9.33	0
14.75	0
17.33	0
16	0
10.17	0
10.83	0
19.83	0
9.17	0
8.75	0
9.42	0
8.67	0
20.17	0
10.33	0
7.75	0
20.5	0
15.83	0
13.83	0
13.08	0
13.08	0
17	0
12.17	0
17.42	0
9.67	0
13.67	0
10	0
10.5	0
9.42	0
11.08	0
15.75	0
11.92	0
11.08	0
10.08	0
10.17	0
10.33	0
12.08	0
9.5	0
21.17	0
9.67	0
11.5	0
9	0
14.5	0
21.33	0
7.83	0
12.83	0
12.42	0
21.08	0
7.92	0
13	0
18.5	0
12.17	0
19.67	0
13.58	0
9.92	0
12.08	0
9.5	0
11.67	0
18.92	0
8.5	0
8.17	0
16.83	0
19.58	0
21.33	0
20.17	0
14.83	0
8.25	0
12.25	0
20.92	0
14	0
15.83	0
13	0
9.67	0
15.83	0
11.58	0
10.08	0
9.08	0
21.5	0
9.67	0
19.17	0
8.25	0
10.5	0
18.5	0
21.17	0
19.75	0
15.33	0
8.75	0
14.17	0
19.33	0
14.5	0
12	0
10.83	0
19.08	0
13	0
8.5	0
9.08	0
10.67	0
14	0
10.08	0
12.25	0
13.92	0
21.42	0
14.75	0
12.25	0
8.75	0
21.83	0
14.42	0
20	0
13.25	0
8.08	0
14.08	0
17.67	0
8.92	0
10.67	0
12.92	0
16.08	0
11.75	0
20.5	0
10.42	0
20.75	0
18.92	0
19.92	0
9.58	0
9.75	0
16.5	0
6.33	0
21.08	0
6.08	0
13	0
20.67	0
21.5	0
9.25	0
19.42	0
14.08	0
12.5	0
21.25	0
17.67	0
13.17	0
10.92	0
18.83	0
13.92	0
20.67	0
17.83	0
21.67	0
12.08	0
11.75	0
21.92	0
5.67	0
14.83	0
19.25	0
13.83	0
18.92	0
13.17	0
17.58	0
20.83	0
16	0
12.17	0
6.75	0
13.75	0
12.58	0
20.58	0
13.75	0
19.42	0
17.75	0
10.58	0
15.58	0
13.08	0
10.42	0
13.75	0
16.25	0
21.33	0
7.92	0
17	0
15	0
13.58	0
20.83	0
18.67	0
14.33	0
9.75	0
20.75	0
21.83	0
17.25	0
7.83	0
10	0
16.5	0
14.92	0
14.83	0
8.58	0
11.08	0
8.08	0
21.08	0
20.83	0
10.83	0
11.33	0
18.92	0
7.92	0
13.33	0
16.67	0
12.92	0
15.25	0
21.67	0
21.83	0
15.25	0
16.17	0
16.58	0
16.67	0
20	0
15.83	0
12.58	0
10.92	0
20.58	0
13.08	0
16.5	0
14.92	0
21	0
8.92	0
20.33	0
13.08	0
15.92	0
10.67	0
20.5	0
10.92	0
8.33	0
19.25	0
16.42	0
9.08	0
12.67	0
21.17	0
15.92	0
20.67	0
8.33	0
15.17	0
12	0
10.92	0
10.08	0
18.25	0
8.42	0
16.33	0
14.92	0
10.08	0
14	0
10.08	0
9.75	0
15.25	0
9.33	0
11.67	0
13.67	0
9.92	0
13.33	0
20.83	0
12.25	0
9.08	0
14.33	0
20.33	0
18.92	0
12	0
8.67	0
14	0
8.83	0
11.5	0
18.42	0
14.67	0
19.42	0
15.5	0
15.17	0
18.83	0
8.5	0
9.75	0
13.75	0
17.17	0
21.92	0
13.83	0
10	0
21.83	0
13.92	0
12.75	0
16	0
21.67	0
20	0
14.17	0
14.58	0
9.42	0
7.25	0
16.75	0
21	0
13.67	0
13	0
6.58	0
12.92	0
12.17	0
18.58	0
10.42	0
19.25	0
14.92	0
9.17	0
14.83	0
14.67	0
14.33	0
16	0
19.08	0
16.92	0
10.5	0
11.92	0
18	0
20.75	0
14.08	0
16.83	0
17.75	0
10.58	0
14.08	0
9.92	0
8.08	0
14.92	0
11.33	0
21.25	0
13.83	0
13	0
14.58	0
14.75	0
19.5	0
14.58	0
11.92	0
8.83	0
16.58	0
15.25	0
13.08	0
11.33	0
16.25	0
12	0
17.42	0
14.83	0
11.33	0
9.17	0
21.17	0
18.75	0
14.58	0
16.17	0
19.75	0
11.92	0
9.17	0
9.75	0
18.42	0
19.08	0
9.33	0
17.42	0
13.33	0
14.67	0
12.25	0
15.92	0
14.17	0
14	0
13	0
10.83	0
13.5	0
15.58	0
17.5	0
13.75	0
17.08	0
19.5	0
8.67	0
21.08	0
9.92	0
10	0
6.83	0
16.17	0
20.75	0
19.92	0
10	0
21.75	0
8.08	0
9.33	0
16.75	0
13.83	0
20.25	0
14.75	0
9	0
18.75	0
17.08	0
9.42	0
17.75	0
17.33	0
14.67	0
15.58	0
11.17	0
15.5	0
8.33	0
10.92	0
12.25	0
15	0
13.75	0
11	0
21.17	0
13.5	0
15.83	0
8.58	0
8.5	0
21.17	0
19	0
13.92	0
13	0
21.5	0
15.25	0
19.58	0
16.83	0
18.5	0
13.83	0
20.75	0
7.17	0
21.58	0
8.83	0
19.42	0
5.58	0
14.08	0
20	0
20.58	0
11.67	0
20.92	0
11.75	0
13.17	0
14	0
21.58	0
17.67	0
16.92	0
15.67	0
18.42	0
20.5	0
8.67	0
12.67	0
14.5	0
20.17	0
13.33	0
6.42	0
18.42	0
21.83	0
17.75	0
19.42	0
20.17	0
15.67	0
14	0
9.08	0
14	0
11.08	0
21.17	0
15.33	0
9.5	0
12.33	0
8.33	0
19.17	0
12.25	0
10	0
12.67	0
10	0
9.5	0
21.83	0
14.58	0
13.92	0
9.08	0
14.83	0
9.25	0
14.17	0
12.33	0
18	0
11.75	0
15.92	0
14.92	0
10.67	0
10.92	0
12.75	0
12.83	0
14.33	0
7.58	0
15.25	0
19.17	0
14.5	0
14.92	0
14.33	0
19	0
16.17	0
16.92	0
9.83	0
11.83	0
9.42	0
12.42	0
13.17	0
13.67	0
14.75	0
16.42	0
12.75	0
20.42	0
16.33	0
18.67	0
17.67	0
10.58	0
16	0
19	0
8.92	0
13.75	0
13.75	0
14.92	0
16.92	0
10.83	0
16.92	0
10.75	0
12.83	0
14.58	0
15.42	0
14.33	0
19.08	0
20.17	0
15.42	0
16.42	0
18.25	0
9.83	0
17.25	0
15.25	0
12.67	0
19.83	0
21.42	0
15.42	0
19	0
20.5	0
18.08	0
13.58	0
12.33	0
9	0
16.42	0
15.33	0
17.83	0
13.42	0
9.58	0
15.33	0
9.92	0
19.42	0
9.42	0
19.08	0
15.75	0
16.83	0
17.67	0
15.5	0
10.67	0
7.58	0
15.33	0
13	0
10	0
20.83	0
10.42	0
14.83	0
15.17	0
13.33	0
14.25	0
16.17	0
14.75	0
12.33	0
15.25	0
9.42	0
11	0
12.08	0
13.67	0
21	0
9.92	0
21.92	0
21.25	0
9.83	0
16.33	0
8.5	0
13.58	0
1.08	1
5	2
2.08	1
1.42	1
3	1
4.08	2
3	2
3.5	2
3.58	2
2	1
1.25	1
3.17	1
4.33	2
3	1
2	1
4	1
1.08	1
1.25	1
2.08	1
1.5	1
2	1
2	1
2	1
2	1
1.58	1
2.83	1
3.5	1
1.58	2
1.67	2
2.75	2
3.25	2
2.17	1
1.83	2
5	1
4.67	2
4.42	2
5.33	2
5	2
5	2
3.5	2
4.58	2
4.92	2
1.42	2
1.33	1
4.58	2
5	2
4	2
1.08	2
1.83	2
3.08	2
4	2
3.17	1
2.83	2
1.42	1
2.58	2
5.08	2
2.83	1
1.67	2
2.17	2
6.75	2
2.42	2
1.33	2
2.33	1
4.33	2
1.5	2
5.58	2
5.33	2
4.42	2
2.33	1
1.5	1
1.08	2
3.67	2
1.42	1
1.08	1
3.5	2
2.33	1
1.92	2
2.83	2
3.08	2
1.42	1
1.5	2
2.75	2
3.5	2
3.92	2
4.58	2
4.58	2
2.25	1
1.42	2
3.08	1
1.25	2
1.33	2
5.75	2
3.5	2
2.25	2
1.33	2
4.33	2
4.33	2
3.58	1
2.83	2
2.83	2
3.17	1
2.17	2

## Sheet: SuppFig5
Corpus Medullare	Left Crus I	Left Crus II	Left I-III	Left IV	Left IX	Left V	Left VI	Left VIIB	Left VIIIA	Left VIIIB	Left X	Right Crus I	Right Crus II	Right I-III	Right IX	Right V	Right VI	Right VIIB	Right VIIIA	Right VIIIB	Right X	Rigt IV	Vermis IX	Vermis VI	Vermis VII	Vermis VIII	Vermis X
-1.03212	-1.16147	-0.893731	-3.66042	-1.03473	0.669052	-2.04444	-1.34979	-0.967184	-1.17968	0.426867	-0.899914	-1.16152	-1.24283	-1.2599	0.862394	-1.72336	-1.31005	-3.29146	-0.670151	0.282771	-1.40536	-2.78481	-2.12741	1.20437	1.22062	-1.97767	-1.11047
-0.402822	0.503017	-0.210661	-3.93851	-1.14134	0.279282	0.408859	-1.26415	-0.840094	0.9638	-2.27681	2.01093	-0.993341	-0.197925	-2.26644	-0.161849	-0.245827	-1.31196	-4.15976	2.34232	-0.785781	1.55482	-0.692852	1.34805	0.0833655	1.12888	2.01477	1.70078
0.0525486	0.425508	0.543157	3.49324	0.25347	1.21046	0.777498	-0.42821	-0.525649	-0.551447	-0.866327	1.31645	0.499436	-1.19123	2.42909	1.33632	1.17574	-1.21334	-1.05923	0.465349	0.271695	0.547227	1.01201	0.816192	0.842506	0.499844	4.08788	-0.735746
-0.182733	-0.73848	-0.719016	-7.19939	-0.257032	0.38086	-0.560496	-0.0989926	-0.822488	-0.846477	-1.16514	-0.677128	-0.762248	0.041433	-0.688935	0.363355	-0.507794	0.5762	-1.32806	-1.33719	-1.15475	-0.606939	-0.512624	-0.437454	0.153176	0.392512	-2.51899	-1.00073
-1.14627	-1.52494	-1.71104	-1.74409	-0.791675	-1.0461	0.2081	0.226632	-0.671283	-0.29842	-0.276623	0.618934	-1.64159	-2.02408	-0.670674	-1.37763	0.254635	-0.716111	-3.86203	0.500739	-0.616929	-0.116046	-0.0012299	-0.0101538	0.52237	2.18973	-3.00696	-0.195163
-0.26715	0.829732	-0.620224	-2.22729	0.561864	-0.36739	1.13178	-0.233634	1.24268	-2.67885	-0.214759	-0.965406	-0.150424	0.245536	0.167163	-1.07793	0.374726	0.113036	-1.12446	-1.27312	0.165429	-1.14723	0.97853	-1.94249	0.273687	-0.202292	1.38002	-2.38609
-0.510883	0.625079	-2.0535	-0.0809058	-1.31643	-0.119275	-0.750981	-0.949869	-3.51114	-1.47662	-0.120857	-0.709947	-0.484278	0.222345	0.257599	0.101788	-1.2766	-0.681921	-5.07942	-1.06773	-1.53183	-0.625875	-0.654159	-1.8518	-0.118618	-2.97807	0.5461	-2.14156
1.09065	-0.0535964	0.0232476	0.191124	1.42024	0.934103	0.101957	0.66861	0.0244473	1.81703	-0.153141	0.637785	-0.278931	0.189807	-0.386318	0.674053	0.0413683	0.941444	-0.71899	1.23949	-0.134837	1.05606	0.360907	0.210018	-0.810018	-1.85986	1.65514	1.84888
1.47911	0.645625	0.376081	-1.09007	1.33474	0.75571	1.45655	1.05346	-0.0385357	0.387998	-0.0894512	1.44302	1.03586	-0.561513	0.612105	0.672893	1.40491	0.7411	0.550094	-0.619731	0.544098	0.127424	0.195828	0.286408	1.114	0.433082	-0.82757	1.07414
-0.142374	0.482319	-0.169037	0.269679	1.66739	1.3141	-0.468654	-0.421572	-0.976536	1.17026	0.147072	0.890537	-0.0247841	0.0635889	-0.521884	1.31455	-0.877288	1.12496	-5.0685	1.28068	0.883434	0.934976	0.0137864	0.564743	1.03148	2.23555	2.34186	1.17334
3.06805	-0.177138	1.10287	1.81558	-0.155424	-0.212215	2.21596	1.56444	0.50593	0.254248	0.991501	-1.85663	0.534012	0.145722	1.65471	0.553776	0.804103	1.40794	0.206905	-0.0955362	0.842174	-0.0796111	0.414384	0.567899	1.78697	-1.1422	2.35394	0.997004
2.25519	-0.4354	2.37237	0.414926	2.2097	2.79698	0.473631	0.113213	-0.659175	1.65432	0.741328	-0.187705	-0.389401	0.375156	-0.282193	2.17303	1.14777	0.315943	-3.23082	2.74161	2.0181	-2.08244	0.484141	-0.835617	-0.364897	-1.20547	2.7407	1.4032
-0.822794	0.810585	-1.6633	-2.80593	0.235891	0.48704	-0.458355	-0.170448	-2.15258	0.655762	-0.926863	-0.113914	1.10507	-1.40948	-1.02996	-0.157166	-0.0667926	-1.15662	-4.94407	-0.666177	-0.23834	-0.13291	0.41812	-1.08613	-0.841911	-2.03759	-0.159756	-1.49005
-1.0718	0.720582	-1.01848	-4.56901	-0.61319	-0.964587	-1.39435	0.97213	0.0200573	-0.434394	-2.88967	2.03057	0.0639346	0.0029384	-2.01152	-1.17595	-0.101448	0.902647	-3.05401	0.221456	-2.28036	1.55922	-1.16959	-0.8836	-0.606318	-0.310827	-0.344483	0.51819
0.791685	1.39221	0.29723	-0.808737	1.63517	2.05731	1.70362	0.812378	-1.01387	1.7734	1.29361	1.76096	0.302276	-0.0387884	-0.450462	2.253	1.68662	0.0742335	-2.07331	-0.452511	2.52646	1.47636	2.64011	0.634113	1.18423	1.13704	3.28254	-0.0136212
0.105019	0.023219	0.47423	-5.00273	-1.15146	0.171413	-0.175135	-1.28302	-1.77172	-1.26664	0.595128	0.693811	-0.039289	0.128007	0.426211	-0.267189	-1.14066	-1.60409	-1.00787	-1.27626	-1.49123	0.851899	-0.357497	0.769592	-2.12829	-1.74664	-0.236359	-0.0241521
-0.563774	-1.00108	-0.68087	0.575516	-0.10841	1.10433	-0.0611324	-0.107038	-1.85483	-0.079014	-1.67525	1.45009	-0.813954	-1.09499	0.354466	2.08869	-0.363276	-0.649315	-5.83629	-0.658328	0.600949	-0.670238	-0.437804	0.327883	-0.79829	-2.12465	0.303055	-1.65072
0.411281	0.758227	0.696434	-1.45229	0.875643	-0.76862	1.23559	0.76529	0.273049	0.713488	0.703698	0.69683	-0.191754	1.79291	-1.27884	-0.313901	1.10236	0.210999	-3.54102	1.58698	1.12751	0.165211	2.09915	1.39246	1.2175	1.24129	3.85203	1.0421
-0.0981633	-0.153478	-0.0840918	-1.68228	-0.0905025	-0.0125948	0.572691	-1.01091	-0.872728	0.63244	1.04264	0.648078	-0.297375	0.487726	-0.387378	0.0965484	0.707027	-1.16247	-3.05605	0.964961	0.604156	-0.0257022	-0.241023	-0.0691195	-1.12851	0.407103	-0.836453	-0.0748562
0.76174	0.153918	1.65137	-0.994357	-0.0298616	0.66861	-0.709396	0.99231	-0.264559	1.29233	-0.039496	1.61066	-0.0244086	1.23746	-1.38094	0.436205	0.0256151	1.15246	-4.08624	0.804607	2.03574	0.229146	-0.927488	0.496004	0.258301	0.452619	2.57815	0.184695
1.75227	0.662807	0.733015	-0.997734	0.319361	-0.0954224	0.119805	0.935828	1.42131	0.507627	1.27665	0.202998	0.50057	-0.0563887	-0.231046	-0.288615	0.491156	0.645145	-0.190647	1.03669	0.784087	0.788411	0.127468	-0.366528	-1.04545	0.188828	-0.304234	-0.65045
-0.357667	0.781438	-0.0998897	-2.69184	-0.559859	0.0210622	-0.928898	0.219771	0.340369	0.891474	-1.87501	0.69133	0.543762	0.982596	0.147618	-0.205696	-0.771528	-0.579473	-3.86919	1.2101	-0.30334	0.664568	-0.215897	1.04886	0.335006	1.08191	1.11821	-1.04233
0.104528	-0.588236	0.469867	-1.69587	0.415941	-0.279624	-0.502558	-0.0152915	0.0624252	-2.36618	0.013006	-1.69635	-0.805658	0.74154	-0.189045	-0.0766845	0.647248	-0.911247	-1.00805	-1.19778	-1.50159	-1.37708	-0.589966	1.00797	-0.744187	-1.85045	0.0358095	0.784415
0.705865	-0.179886	-0.520686	-1.92879	1.51927	1.71272	-0.82633	1.30761	-0.154595	1.18059	0.727921	0.614283	-0.308423	0.224963	-0.531453	1.50972	0.77388	0.858322	-4.77552	1.92997	0.393716	0.383079	1.90695	-0.180958	0.236778	-1.01547	1.74956	1.04608
-0.649193	-1.08988	0.348308	-4.63422	-0.700081	-0.226926	-2.09543	-0.309784	-1.63841	-0.773042	-0.635989	-0.634662	-1.09954	-0.521016	-0.219833	-0.431705	-0.609115	-0.853545	-2.61802	0.684315	-0.27045	0.207928	-0.594506	0.596433	-0.713691	-1.47974	-1.20091	-0.128103
-0.82473	-0.706478	-1.83186	-1.99178	0.29994	-0.707134	-0.154779	0.0449101	-1.64132	-0.338272	-0.810842	-0.0890005	-1.10963	-2.07604	-0.84149	-1.1369	0.759125	-0.0976218	-3.76663	-0.331051	0.711256	-1.61169	-0.103575	-0.73131	-0.249876	-0.317703	-3.13659	-0.513439
1.24366	0.573488	1.44621	-1.96517	-0.492551	0.465947	1.6071	-0.722193	0.748088	0.790606	0.416693	0.77618	0.58052	1.29017	-0.330387	0.694728	-0.389916	0.300135	1.76583	-0.589689	-0.153966	1.24245	-0.612193	-0.164594	-0.110701	-1.68827	0.505256	0.419072
0.548355	0.184282	0.0573979	-0.973513	1.13203	0.0884898	1.83547	-1.24647	0.259704	0.656541	0.61696	-0.335926	0.531101	0.700798	0.839661	-0.925702	0.828333	-1.25226	-2.08717	0.490642	1.55063	0.315269	1.29516	0.660366	-0.799085	0.465581	0.143641	0.0623812
1.23558	0.905845	0.483479	-0.84705	0.960712	0.699084	0.85808	0.910642	-0.598101	0.807193	1.3444	-0.795641	0.469423	0.473116	0.263171	0.600117	2.50659	-0.325998	-0.888715	-0.0456537	0.810557	-0.194032	-0.0142003	0.437422	0.886635	-0.655211	0.989659	-1.78287
1.65414	1.23233	-0.148943	-0.952673	-0.714472	-0.330263	0.172718	2.13083	-0.694672	1.26334	2.11369	0.0744897	0.862127	-1.55889	0.155125	-0.156333	1.09359	1.40668	-0.0947941	0.473676	2.23294	-0.647544	0.880106	0.673477	0.633046	0.913588	0.743867	0.398755
1.02644	0.232897	0.774023	0.20088	-1.18117	1.16547	-0.36008	-0.427759	-0.572815	1.65114	-0.335568	-0.26526	-0.0780075	1.69168	0.423108	1.03129	0.297159	-0.461525	-1.68065	-0.515533	-0.437665	0.522098	-1.97411	-0.72225	0.752919	-0.282918	-0.577696	-2.06019
0.207012	-0.0600605	-0.674069	-1.51993	-0.702127	0.867909	-0.585295	-1.23609	0.761118	0.0851201	1.34911	-0.858831	-0.051653	-0.426504	0.818194	0.984944	-1.35364	-1.39558	-1.56165	0.654509	0.70979	-1.67187	-2.35651	-1.05901	0.007711	-0.705747	-1.5767	0.561553
-0.100626	-0.582059	-1.29517	-2.81157	1.26013	0.95162	0.254661	0.0931429	-1.57019	0.0998497	0.225661	-0.386809	-0.437271	-0.163539	-2.66121	0.892803	-0.156575	0.0762811	-6.49742	0.672645	0.0623129	-0.375001	0.160904	0.445808	0.314266	-0.465018	0.0145722	0.708439
0.416476	-0.395885	-0.437791	0.096496	-0.477521	-0.970185	0.803496	-1.28007	0.716026	0.872039	0.515212	-1.25385	-0.703741	0.565334	0.362443	-0.505398	1.22538	-2.08009	-1.76561	-0.132247	0.229759	-0.551979	-1.1026	-0.346962	0.133988	-0.0789926	-0.191185	-1.0551
-1.34682	-1.43049	-1.9181	-7.0953	-0.86493	-0.542211	-1.64529	-1.38453	-2.39606	-1.13377	-1.19263	1.30367	-2.20984	-2.39402	-2.23853	-0.570204	-1.04439	-1.57884	-4.41742	0.4092	-1.19382	-0.422764	-0.784105	-0.238297	-0.393486	-1.79419	-0.53335	-1.44946
1.03767	-0.791001	1.26551	-1.07269	1.20139	-0.0103104	1.84154	0.301525	-1.76899	1.80816	1.26449	-0.250708	-0.185573	0.737932	-0.305021	0.341189	0.266115	-0.661733	-3.1494	0.318776	0.897777	0.92482	1.31721	1.4556	1.22271	1.70891	0.674784	1.96602
-0.0935652	1.14979	-0.0713343	-0.783063	0.803677	1.72355	1.05931	0.231521	0.192415	0.0911476	1.96943	1.20564	0.453778	0.151255	-0.502227	2.23778	-0.679597	0.52345	-2.16088	0.259249	0.596869	0.517342	-0.0496807	1.42826	0.0208828	-0.928944	3.13024	1.29045
0.450803	0.785388	-0.626735	-2.16506	0.540583	0.0784088	0.168676	-0.365434	0.121437	-2.31526	1.42042	0.00591737	0.410666	-0.813079	-0.905944	-0.239397	0.559061	0.276305	-1.39813	-1.23379	1.33794	0.260312	-0.670363	-0.112747	0.872421	0.244201	-1.84906	1.36825
2.75259	-1.08694	1.68036	2.47797	1.73292	0.273719	2.59451	0.527242	1.66107	2.15163	0.86043	0.653977	0.188194	0.241809	3.43905	0.426637	1.28366	0.293964	0.151449	2.70404	2.00003	0.769462	2.10634	2.00278	2.95666	0.658292	3.05689	1.93063
1.49551	-1.62652	-0.29149	-0.469286	-0.494018	-0.0646934	0.657176	-0.800316	-1.15038	-1.17897	-1.57496	0.764801	-1.89729	-0.487961	0.506858	-0.188592	0.184341	-1.38973	-5.78428	-0.817642	-0.304578	-1.01266	-1.02561	-0.844226	-0.969664	-0.875037	-3.26521	-1.43483
-0.767224	-1.65263	-1.07467	-1.59849	-2.3857	-1.19575	-0.666801	-0.516559	-0.833208	-0.49977	-0.010659	-0.598835	-1.90367	-0.523238	-1.35735	-0.832357	-1.66047	-1.27755	-6.67489	-0.0670401	-0.562427	-1.07398	-0.95792	-1.42232	-0.344999	-0.653787	-1.66519	-0.894786
1.71747	-0.635608	1.26036	2.13433	1.20638	2.08176	2.36515	2.5314	-0.656912	2.26641	1.59621	2.03224	-0.166139	1.60618	1.79418	1.68901	2.74564	0.939667	-3.5971	0.595261	2.04566	2.47921	2.34562	-0.323333	4.12256	1.94384	3.74505	-0.768777
0.377817	0.692413	0.0268137	-1.62032	-0.132007	0.0711033	-0.552506	1.01473	-0.576092	-0.601768	-0.825088	0.204737	1.20663	-0.709183	0.153761	0.0813696	0.326626	0.484489	-4.6786	0.656175	-0.317294	0.893322	0.0350912	-0.472036	-0.41596	-3.46458	-0.944689	0.820885
2.06525	0.695021	0.60732	0.366716	0.541136	0.762667	-0.964966	1.23365	0.812173	-0.490214	-0.145804	0.0679757	1.19609	0.243488	0.513026	0.237252	0.343367	1.34067	-2.47837	1.37789	0.602334	1.20846	-1.45281	-0.858084	-0.222438	-0.188871	1.59273	-1.30258
-1.49393	-0.417343	-0.585704	-1.2842	0.274654	-1.38684	-0.96505	-1.09339	-0.335142	-1.34077	-0.344253	-0.182216	-0.484037	-1.44474	-0.500397	-0.971748	-0.952885	-1.94523	-3.83246	-0.906663	-0.694872	-1.48718	-0.825063	-0.235956	0.985086	-2.64985	-3.60394	-1.60203
-0.0929573	0.879559	0.128483	-1.22667	-0.138804	1.01556	1.04248	0.787571	1.61835	-1.04729	-0.975082	1.16004	1.45285	-0.624419	-0.183273	0.849304	0.816725	1.35475	1.49496	-1.13658	-1.34055	0.393408	-0.364545	0.823633	-0.52576	-1.55787	3.21906	-1.24173
-0.4558	-1.58503	0.301205	-2.68282	0.99376	-0.312887	-1.25355	-0.209948	-2.02538	-0.136095	-0.350139	-1.44412	-1.37594	-0.319468	0.683565	-0.455544	-1.88217	-1.619	-1.56294	0.599543	-0.590072	-3.11975	0.566784	-1.24338	-1.55021	-0.839656	-5.2527	-0.758617
-0.263986	-0.100015	-0.565887	0.368598	-0.416763	-0.313122	0.342269	-0.171257	-1.06243	0.911378	1.17764	-0.822947	0.432557	-0.272098	0.793779	-0.590313	-1.2577	-0.285886	-5.57359	0.447304	0.207117	0.313413	-0.839707	-0.435124	-1.17026	-0.5694	-0.86834	-1.87661
1.07791	0.95196	-0.0807817	-1.5249	0.170151	-0.194088	-0.031593	1.36525	-0.750042	-0.927361	0.873401	-0.743765	0.584567	1.32734	0.125787	0.308336	-0.320699	1.62892	-5.33975	-1.56183	-0.293612	0.0142141	0.123691	0.374785	-0.472131	-1.47425	-0.090713	0.219433
0.487845	0.390467	-0.928123	0.89985	-0.720411	0.656522	-0.154283	-0.385602	-0.835972	0.85337	1.64972	-0.58473	0.305616	0.0173379	0.689947	0.755565	-0.24093	-0.683445	-1.83587	-0.12492	0.714428	-0.526847	-0.728776	-0.570496	0.225512	-1.24829	0.649965	-2.02086
1.14684	0.0786504	0.153213	-2.46362	1.15493	0.247938	0.497781	0.133987	0.487259	-0.194027	2.75081	-0.449917	0.577095	-1.13227	-0.900059	0.503804	1.48089	-0.736363	0.392846	-0.867389	1.71827	-0.0715626	1.58585	0.620981	-0.523263	-0.94082	-2.79676	-0.694898
0.86898	0.0177104	0.764084	-3.8496	-0.150777	1.22424	0.314246	0.291901	-0.000977025	-0.243585	1.19017	0.80869	0.170806	0.840585	-1.6654	1.61414	0.0358879	0.0112667	-3.05694	1.42969	0.346273	0.667239	-0.389269	0.355418	-0.492291	-1.09788	0.267363	-1.51988
0.04091	0.218365	0.852401	1.02707	0.148321	1.1338	1.05201	1.21709	0.0991904	1.68121	-1.13072	0.880263	0.611572	1.1069	0.447349	1.41376	0.0990167	0.64547	-2.8231	0.149217	1.15653	0.66464	0.243157	1.01927	1.53388	1.0433	1.30783	-1.37538
-0.47863	-1.02532	0.0405205	-3.75472	-0.454359	-0.335416	-0.712445	0.301435	-0.804034	-1.21122	-1.98711	0.302461	-1.37277	-0.510521	-2.21041	-0.565949	-0.557671	0.0951691	-4.55148	-0.295534	-1.65056	-0.134439	-1.4482	0.0677043	0.618239	0.213359	-1.00559	-0.964945
-0.606449	0.286619	-2.0628	0.275818	0.334263	0.486088	-0.00408465	-0.484316	-0.905858	0.510174	1.3583	-0.0682991	0.265478	-0.971369	2.00764	-0.295144	1.11106	-0.841781	-3.81802	-0.713399	0.588925	0.398735	-0.0883252	1.00296	-0.722556	-0.777132	1.16207	-0.804584
2.75356	2.14882	0.290508	1.72442	0.865101	1.81129	1.23213	2.15155	1.93433	2.58318	-1.3626	1.39597	1.67917	0.460298	2.30696	1.85253	2.30987	3.11061	-0.343279	0.613837	3.125	-2.44019	1.98009	-1.25361	2.08585	1.21164	0.636721	1.71824
-0.833954	-0.573376	0.337728	-3.13394	-1.25819	0.902156	-0.621142	-0.538696	-1.00765	-0.822223	0.316913	0.591533	-1.18459	0.288209	-1.5726	1.00361	-0.598465	-0.616991	-3.83723	-0.126469	0.144935	0.380796	-1.2425	0.206259	0.00181736	-0.750104	-0.660257	1.21212
0.35663	-0.00668457	0.162231	-0.0130247	-1.48974	0.287223	-0.627793	0.673538	0.646255	-1.35633	1.83463	0.955074	-0.0631129	-0.752252	0.448571	0.0552443	0.361438	-0.620337	-2.55541	0.415282	1.43311	0.24056	-0.618422	0.513971	0.523012	1.30041	0.755273	0.165697
-0.164361	-0.900088	0.206961	0.482199	0.314489	-0.304325	0.382637	-0.556657	-0.860108	0.544532	-0.617064	1.07666	-1.62887	0.465547	0.785104	-0.560573	-0.863316	0.0351423	-4.65664	-0.0111236	2.05928	0.0790674	0.632328	0.661139	0.394134	-0.15654	-0.375819	-0.74992
-0.553152	-1.07936	0.193215	-1.66722	-0.175554	0.447049	-1.68076	-1.20762	-0.794784	-1.16235	0.557094	-0.0955656	-1.72627	-0.622969	-1.54622	0.27957	-1.47373	-1.92361	-6.22955	0.294877	0.374789	-1.52364	-0.543851	-0.379696	-0.204855	-1.40193	-2.70368	-1.19164
-2.25235	-0.429745	-1.52775	-7.36788	-1.05875	-1.80683	-1.90667	-0.573994	-2.0181	-0.960127	-1.65874	-0.897649	-0.250002	-1.0932	-0.692293	-1.77085	-1.16387	-2.03816	-1.87873	-2.05648	-1.63514	-0.600349	-0.628843	-1.54254	-2.37324	-1.19027	-2.03641	-0.737098
-1.18523	-1.24245	0.666716	-2.46094	-1.73742	-0.953233	-1.12434	-2.07288	-3.45472	0.0202762	-1.36534	-1.26861	-1.2558	-1.01516	-1.35507	-1.77627	-1.81632	-3.38794	-4.19495	-0.626174	-0.517449	-2.04707	-0.809107	-1.32876	-0.989453	-2.0151	-2.92322	-1.87356
-0.702047	-0.546895	0.0652383	-1.52238	-0.132562	0.00543459	1.16594	-0.314875	-2.10581	0.43024	0.937407	0.454838	-1.22457	0.505603	-0.330806	-0.172876	-0.316785	-1.68943	-5.11937	-0.267276	0.219114	-0.591418	1.2713	-0.629424	-1.54	-0.957475	0.535606	-1.40255
1.09617	1.88879	-0.317738	-1.89559	0.299635	1.19487	1.05132	-0.491715	-0.226376	-0.204196	1.15102	0.319774	1.01211	-0.276214	-0.0204353	1.60804	1.40567	-0.39185	-2.80314	0.0988228	0.959128	-1.21811	0.941428	-0.955718	1.16411	-2.08415	-0.187102	1.52964
-0.146201	0.276495	0.454011	-2.57517	1.49304	1.11838	1.57784	1.44724	-0.378708	0.608568	-1.99767	1.6605	0.79886	0.106696	-0.785369	1.05634	0.577924	-0.112943	-0.224899	-0.00454098	0.686488	1.94413	0.47378	0.851855	0.807602	-0.311716	-0.162086	-0.101872
-1.16356	-0.257124	0.0159937	-0.845978	0.185254	-1.17241	0.100769	-1.68211	-2.40619	1.11675	2.24569	1.49549	-0.784059	-1.50817	0.389579	-1.62119	-0.118781	-2.42286	-5.3358	1.44617	0.913432	0.832792	0.545801	0.542849	0.0162006	0.184454	0.914901	1.33363
1.746	-0.28028	1.75941	0.98001	0.813177	0.867371	0.103524	-0.504297	-0.937369	1.72516	-0.579212	0.218607	-0.248207	1.00688	1.25491	0.769368	-0.428739	-0.585054	-2.13589	2.08546	0.357516	0.399603	0.596093	0.72742	1.96214	1.12327	3.36703	1.01818
0.126385	0.282042	0.989082	-0.454088	-0.817255	-0.201309	1.10806	-0.50937	-0.825182	-0.63522	0.627193	-0.584231	0.366191	1.06105	0.372165	-0.174231	1.1762	-1.53973	-2.43007	0.0986064	0.928303	-0.792477	-0.0047036	0.638015	1.11815	-0.89751	2.21014	1.4439
0.205723	-0.784803	-1.73277	1.52441	-2.05488	0.367853	-0.48944	0.454672	1.13604	0.147592	0.429087	-0.0303873	-1.28545	-1.92249	0.250673	-0.377536	-0.187715	-0.59418	-1.95016	0.920163	0.306294	-0.708199	-2.69117	0.890476	0.236994	-0.339641	0.588776	1.09011
-2.5858	-2.53501	-0.833993	-3.2063	-0.0754656	-1.74884	-1.3879	-3.63337	-3.5758	-0.828295	-1.18214	-1.69959	-3.4863	-1.4161	-2.78647	-2.06583	-1.97142	-4.80819	-9.36808	-0.208491	-1.02795	-2.42272	-0.176526	-0.885649	-1.62361	-1.8086	-3.39335	-2.07788
0.762645	0.677785	1.52671	-0.726187	-0.318493	-0.277489	-0.296761	0.775088	1.42568	-0.181934	0.605317	1.24844	0.992326	0.990849	1.0506	-0.0324988	0.0952737	0.522061	0.928237	-0.405559	1.0368	1.24617	-0.80526	0.605022	-0.822669	0.360216	0.141855	0.530672
0.439577	1.2263	0.0649265	-1.10897	1.49481	0.149418	-0.173225	-0.311089	-0.742489	-0.751687	-1.16104	0.887931	0.66712	1.08653	-1.03	0.368724	-0.523556	0.164417	-3.11072	0.0677145	-0.152401	-1.02547	0.432847	-0.837455	-0.544283	-1.27336	-1.08964	0.580575
0.95433	1.28253	2.35852	0.777645	0.595644	1.59116	1.42933	0.837108	-0.137185	1.13408	1.32493	2.43351	1.69099	1.78366	0.553907	2.07088	-0.443286	0.940676	-3.62712	0.574053	1.67849	1.23607	0.926453	0.194868	0.554757	1.64382	2.24851	-0.246792
-0.927184	0.737867	-0.0161355	0.217686	0.295301	0.645429	0.495488	-0.62356	-0.553021	-0.597224	0.511141	0.83788	0.494446	0.996035	-0.177433	0.230143	0.995988	-0.748185	-5.60599	0.451426	-0.523471	-0.656213	-0.177188	-0.600849	-1.02981	-1.00434	-1.78366	-1.34066
0.29864	0.51707	-0.414212	-1.60426	-0.0396815	-1.69746	0.97655	1.41718	-0.204664	1.80501	0.190763	0.868612	0.616792	-0.0666977	-0.426402	-1.93321	0.444579	1.68429	-0.854636	0.69702	1.25497	-0.195117	0.307038	1.13349	0.49816	0.469812	0.72893	1.38004
2.85177	0.475587	1.75133	-1.3287	0.919204	0.866462	1.88672	1.96146	1.11269	0.347956	2.52712	0.512277	-0.00847092	1.27212	0.645165	1.35453	1.53328	2.20667	-0.778308	0.408413	1.45246	-0.2942	1.71277	-0.71808	0.933998	0.835264	3.96429	-1.87898
-0.0340355	-0.549386	0.193166	2.78898	-1.50232	-1.46184	0.926493	0.289887	-1.30603	-0.296418	1.7065	-0.0250962	-0.286255	-0.778107	-0.927019	-0.874533	-0.339464	-0.0441741	-4.21348	-0.159223	0.950022	0.67202	-0.613224	0.424706	-0.315292	-1.97845	0.336511	-2.28773
-0.0016989	0.25585	0.359955	1.16651	-1.31507	0.725322	-1.4764	-0.113782	-0.285404	-0.19063	-0.995605	0.0306165	0.217305	0.00120628	0.388253	0.792857	-0.548493	-0.70173	-4.78752	0.940347	-0.336464	-1.04854	-2.03145	-1.41659	-1.37212	-1.23976	-1.7673	-1.28139
0.220586	-0.653941	1.08486	0.506555	1.99113	0.690856	1.76604	-0.403354	-1.99063	1.22498	1.17842	0.198097	-0.47052	0.752145	0.639836	0.702949	0.505293	-0.518454	-5.78944	1.4646	-0.527355	1.00076	2.59354	1.20921	-0.0201819	2.84031	-0.148255	1.54836
1.28289	0.86269	-1.48922	1.75198	1.2155	0.615399	2.74615	0.475714	0.446905	1.34429	2.56883	-2.14588	0.732213	-1.34406	0.930801	0.380367	1.45995	0.84588	-0.889508	1.15468	2.55251	-0.0732375	1.71537	-0.0449636	1.11026	0.241662	1.25552	0.945849
1.40863	1.68669	1.13917	0.110457	2.89992	1.55831	2.05795	0.563426	0.788207	1.9058	1.9948	0.819872	1.13109	0.0266933	-0.870051	1.69053	-0.344464	1.84463	-0.888206	2.55526	2.65583	1.23585	0.734691	1.14269	1.34516	-0.0383311	3.82712	1.1406
0.472676	-0.0721962	1.1942	-0.811324	-0.279042	0.271928	0.951503	0.744438	-0.200839	1.7426	1.33938	-0.112076	0.645865	0.641166	0.167633	0.716474	0.00976961	0.00957798	-0.368961	1.18128	0.681909	-0.655808	1.79576	0.399062	0.351808	-0.186529	-2.03036	0.366252
-0.466141	-1.87387	0.323869	-0.710326	0.424285	-0.941023	1.06633	-1.30471	-0.347373	0.814261	-2.0469	-1.59878	-1.80381	-1.14345	0.649739	-1.04289	-1.07564	-0.721087	0.00635545	0.598004	-1.14516	-0.168743	-0.473628	-0.970765	-1.8594	-1.72054	-1.14904	-0.308053
0.508425	0.512735	-0.462801	-2.28943	0.569355	0.841091	0.973745	-0.839152	1.53067	-0.849704	1.27216	-0.128796	-0.433304	0.0394636	-1.21921	0.991437	2.07207	-0.569708	-0.981874	-0.766579	1.35268	0.143886	0.142935	1.36209	-0.167188	1.59866	-0.395017	1.35983
0.445358	-0.254205	-0.918433	-2.32227	0.266914	0.178894	-0.0510441	-1.04969	-1.24394	0.0488115	-0.485238	0.581256	-0.827981	-0.999473	-1.03532	0.222353	-0.020933	-1.50418	-5.06258	0.446161	0.833114	0.311688	-0.509894	-0.000825689	-0.289515	1.13075	-1.0707	1.39763
0.708508	0.214768	0.887095	0.0107291	0.894758	-0.293975	1.04076	0.879194	1.76867	-0.432657	1.4476	0.107058	0.151895	0.285793	1.05048	-0.531543	0.881532	1.55355	-0.236982	1.37829	0.840481	-1.29545	-0.0307842	0.221811	0.433743	0.730785	0.873059	-0.562478
0.433178	0.442164	-0.539806	-2.66009	-0.16632	2.37731	1.60442	-0.201445	-1.09748	1.85935	0.829099	0.0152599	0.567686	-1.12198	-0.251416	2.28558	1.01966	0.705877	-2.28645	1.00103	2.51012	-0.534758	-0.137487	0.293541	-0.20608	1.23333	1.55682	2.09034
-0.238488	1.12709	-0.467918	-3.98712	0.598523	0.0769954	0.63061	0.23691	-1.33286	1.03412	-0.863857	0.398392	0.893469	0.238392	-0.806297	0.118235	0.643676	-0.606016	-1.45307	0.284856	-0.932039	1.52932	1.56536	-0.432461	0.173723	-0.986883	1.10442	-0.470473
-0.322538	-0.0866601	-0.588869	-3.41199	0.233962	0.374449	-0.505399	-0.0507433	0.51708	1.23875	-0.343972	0.208759	-0.306925	0.263052	-0.769824	0.459145	-0.457616	-0.405029	-1.40278	-0.254989	-0.137565	0.204446	0.274139	-0.568402	-0.152836	-0.623422	-0.260931	-0.99312
1.69144	-0.89543	1.5487	1.11865	1.83269	0.214153	2.42204	0.0784298	0.242786	0.473145	2.60421	1.4352	-0.576221	1.73653	1.17646	0.013726	0.897736	-0.125037	-4.23639	0.968099	0.803006	0.992027	1.75578	0.0491798	0.0555187	-1.00952	3.02487	0.0451936
0.411826	0.416595	1.36126	-2.10716	0.388708	1.3173	0.716195	-0.751949	-0.727485	-0.412342	0.625788	0.677356	-0.04135	-0.765555	-0.199111	0.848743	0.768792	-1.01948	-0.489151	-0.653251	0.413449	-0.0651195	0.449047	-1.08334	1.71018	0.618959	-1.45351	-0.159856
1.00268	1.71039	-0.231571	-2.42807	0.506183	-0.673837	0.42345	0.0891192	0.744123	2.89935	0.46612	1.29362	1.39222	1.27368	-0.0726029	0.0694901	0.0346098	0.290133	-1.56558	1.78933	1.03795	1.15355	1.25777	-0.23294	1.33702	1.44523	-0.492756	0.417146
2.68787	0.463788	1.67323	1.32111	0.541294	1.61804	0.937522	-0.697358	-0.727012	1.21983	0.0539703	0.751458	0.364792	1.24827	0.997915	2.12867	1.74579	-1.4454	-1.88997	-1.40931	1.27887	0.78021	0.383701	0.627209	1.38992	1.27995	-0.373232	-1.32597
-0.581938	0.884817	-2.44904	0.679016	-0.146752	-0.196951	-1.12333	-1.00898	-1.32119	-0.568036	0.312426	0.192002	0.577606	-1.06207	-0.376442	-0.310142	-0.8759	-1.86326	-7.83341	-0.844475	0.28382	0.0962776	0.38878	-1.5089	0.422386	-2.23775	-1.39372	-0.700774
1.00762	1.22261	-0.17972	0.870522	0.852789	0.279976	1.48237	0.505434	0.246073	1.55361	1.01863	0.444178	0.835705	0.304646	-0.194702	0.130992	1.56494	1.11639	-1.27546	0.0169576	0.641595	0.076184	0.889847	0.735258	-0.507131	0.591241	1.1566	0.230231
-0.487831	-0.0193274	-0.344356	0.0177272	-0.55652	-0.344758	0.400507	-0.554949	-0.0302702	-0.126065	1.02032	-0.676903	-0.197203	0.508543	1.67913	-0.176669	0.267644	-1.25445	-1.03925	-0.347026	0.0420035	-0.690437	-0.316912	0.147549	-0.242894	-1.2109	-2.24352	-1.2676
0.565243	0.793422	-1.77104	-1.5639	0.22349	-0.455271	0.301735	0.0633338	-0.458823	0.905697	-0.275726	-1.60806	-0.373044	-1.10846	-0.243818	0.775696	-1.0283	-0.1745	-3.53899	0.400796	0.770503	-2.40504	0.146072	-1.61334	-0.192729	-0.415619	-4.69414	-0.159458
-0.180228	1.18759	0.307094	-3.93218	0.339809	-1.09794	-1.57673	0.838442	-1.01004	-1.21731	-0.596682	-0.855016	0.319992	-0.288922	-0.675879	-0.59809	-1.56627	1.16101	-2.41424	-0.0637723	-0.596517	-0.871533	0.938273	-0.0972296	0.763089	0.545573	-2.42939	1.26523
1.10139	-0.66282	1.35389	-2.06229	0.341137	1.65415	0.805127	1.13201	1.63983	-0.0784848	1.50095	0.54063	-0.521448	0.770276	-1.15852	1.62746	0.890106	0.908839	-0.0263189	0.77576	0.312484	1.19142	0.556167	0.515729	0.979953	-0.165267	-0.371871	1.32297
-1.70774	-1.25088	-1.96716	-7.90979	-0.523769	-1.25789	-2.58571	-1.54482	-2.66063	-0.792432	-1.67602	0.165693	-1.35139	-1.97594	-2.76033	-1.47288	-1.57724	-2.3846	-3.27832	-1.12442	-1.38929	-1.44373	-1.62298	-1.74849	-2.45438	-2.09903	-5.44245	-1.10463
-0.496756	-1.59445	0.160139	-0.673119	0.349426	0.0868813	-1.27519	-1.58488	-1.15719	-0.0876559	-0.776664	0.63816	-1.35086	0.692354	0.178923	0.338585	-0.518589	-3.01093	-4.81453	-2.21874	0.030838	-0.316484	-1.21985	-0.442348	0.167741	-1.45756	-1.35116	-0.832561
-0.7643	-0.667661	-2.61906	-1.42484	-1.21934	-2.92055	-0.848752	-0.0376625	-2.2435	-1.60904	-0.976485	-1.22391	-1.07515	-2.45335	-0.302943	-2.44438	-1.52512	-1.01734	-8.50162	-0.439376	-2.35091	-1.8103	-0.0556417	0.0769175	-1.11192	-0.0744858	-0.385241	-1.01661
-0.70861	-0.897987	0.173263	-0.797012	1.36344	0.0623067	1.17127	-0.172027	-1.33421	-0.528806	0.323157	-1.03776	-0.50229	0.375718	-0.857786	0.512574	0.656154	-0.493875	-5.07078	-0.0157556	0.145888	0.183081	2.67792	-0.265813	-1.24476	-0.736617	-2.23651	-0.417258
-1.25737	-1.41494	-0.00125474	-3.73549	-0.994855	-1.93005	-1.5442	-2.34628	-2.29928	-0.894135	-1.67148	0.530817	-1.85315	-0.89477	-2.3911	-2.15828	-1.42653	-3.99542	-6.61253	-1.33501	-0.82577	-0.291197	-0.742094	-2.00121	-0.0022638	-0.748525	-3.43754	-1.83613
-1.45829	-0.102465	-0.760509	-3.13446	-0.395602	-0.721061	0.581445	0.28167	-0.345615	-0.490007	1.1161	-0.687158	-0.175675	-1.71064	-0.657911	-0.569373	0.842039	0.0264205	-1.39032	-0.453468	0.534738	-1.4056	-0.785134	-0.471165	-1.90506	-2.13765	-0.749836	-1.67632
-1.44504	-1.18487	-0.803018	-3.64303	-0.441285	-1.62225	-1.12124	-1.18902	-1.34802	-0.460318	-1.47311	0.62182	-1.39811	-1.33059	0.321814	-1.24368	-1.24956	-1.49018	-2.3298	0.338667	-1.65968	0.186117	-0.254444	-0.947275	-0.0907689	-1.03257	-6.81743	0.290387
-0.425126	1.05873	-0.202697	1.07429	-1.39258	0.061242	0.0837337	1.85568	-1.03479	1.29995	0.253817	0.233264	-0.107501	-0.42347	1.26424	0.114585	0.498002	2.51902	-4.21893	1.58541	1.15793	0.513912	-0.906379	0.138639	-0.75288	-1.46751	3.43845	-0.501343
2.5148	0.628294	2.85697	0.350076	2.18426	-1.12236	0.213297	0.955278	-0.711593	0.661639	0.341057	1.38667	0.881132	1.60848	-0.590808	-1.39026	0.932583	0.579106	-3.19406	1.84969	0.207472	0.50557	1.031	0.787353	0.359064	1.19639	2.01055	0.250705
-0.208917	0.52218	2.19834	0.18128	0.368604	1.53874	0.557022	1.048	-1.14456	2.1271	1.85969	0.95854	-0.308816	1.3832	-0.250192	1.96352	1.76233	-0.248336	-3.35943	1.91878	1.32766	0.127767	0.729715	0.505251	1.11072	2.0523	3.56034	1.34069
1.32415	-0.0646866	0.419184	1.43987	0.968883	1.96234	-0.056671	-0.231508	-0.66674	1.94522	0.282847	1.31107	-0.386524	0.943496	-0.312294	1.43262	-0.588993	-0.596118	-5.8051	2.25031	0.92387	0.626357	0.597972	1.36707	-0.839813	-0.355829	1.51757	-0.587968
1.53529	2.23179	0.846819	-3.39126	0.381685	-0.097104	2.30991	1.63351	1.12394	1.76745	1.14674	-0.601442	1.9893	1.23701	-0.865297	-0.0358271	0.474569	2.6587	-1.07503	1.84053	0.823515	1.54715	1.42331	-0.160995	1.35943	0.718051	-0.597752	0.799189
-1.16867	-0.170504	-0.859198	-6.19043	-1.09059	-0.767533	-3.64479	-0.349674	-1.84084	-0.678165	-0.344957	-0.0904452	-0.525709	-1.03212	-1.2721	-1.08453	-1.49859	-0.502192	-3.4033	1.13335	-0.323875	-0.278553	-2.2485	-0.596692	-1.72421	-1.36162	0.505287	0.643741
-0.559278	0.2781	-0.806002	0.414336	0.680899	-0.551969	-0.0977202	-0.311928	-0.934955	0.269948	1.34836	0.347399	0.367126	-1.76308	0.306339	-0.859845	-0.109078	0.314489	-6.49949	0.58271	0.581102	-0.659026	-0.275261	0.0801886	0.134371	0.136108	1.21144	0.0604851
-0.77509	-0.388783	-2.25368	-1.8575	-0.919263	-0.012957	-0.936601	-1.77899	-1.6191	-0.615342	0.528292	-0.676769	-0.602269	-1.20583	-1.13636	-0.0366614	-1.89421	-0.915818	-7.01238	-0.0956494	-0.0850587	-1.10667	-1.99366	-1.18495	-1.54366	-1.34515	-1.08643	-1.48922
-0.297298	-0.768009	1.29508	-0.512985	0.234914	1.30924	-0.316814	-0.0794326	0.189444	0.369438	-0.428045	0.0114496	-1.12854	0.813291	0.559939	1.38492	1.17604	-0.0715871	-2.98291	1.17627	0.0927753	0.0814219	-0.719177	-1.12884	-0.584535	1.28311	-0.793256	-1.46837
-0.732983	-2.14978	-1.72799	0.0614643	1.45996	0.183555	-0.349434	-1.68708	-3.37937	2.52514	0.980916	0.115738	-2.04465	-1.56335	-1.07036	0.426254	-1.41715	-3.18784	-6.9947	1.1089	0.643427	-0.254244	0.270331	-1.02237	-0.767761	-0.54702	-1.38973	0.332606
0.259168	-1.94301	-0.00996351	-3.97751	0.648404	0.421161	-0.133912	-1.98337	-1.95772	0.0114287	-1.15124	0.519992	-1.97983	-1.02558	-2.23564	-1.35814	0.371345	-1.93804	-5.27806	-0.0904647	0.905601	-0.717344	-0.796666	0.668738	0.650147	1.13214	-0.260954	1.69996
-1.15612	-0.719127	-0.886622	-4.81055	-0.854255	0.0754549	-0.255879	-0.115297	-1.25743	-1.01716	0.814419	0.425534	-0.600634	-1.12669	-0.0894803	0.267679	-0.802008	-0.516796	-1.63589	-0.547086	-0.15873	0.416225	-0.363989	0.216247	-0.307162	-0.319809	-3.07986	-1.5385
1.17467	-0.0845546	0.666848	-1.04679	1.13861	0.784074	1.21384	1.37481	-0.416462	0.582938	1.31092	-1.41991	-0.590113	-0.694713	1.04002	0.79083	2.02133	0.85881	0.275359	1.05238	1.07461	0.0369419	0.798501	0.879209	-1.29547	0.0343865	0.141013	0.997526
1.97697	2.06334	0.275058	2.76861	1.13537	-0.573853	0.775868	2.52324	1.89615	0.810525	0.768069	0.694599	1.65574	0.215286	2.6703	-0.0244335	0.834999	3.84047	0.0907274	1.05931	0.638826	0.427947	-0.463285	0.17005	1.2947	2.14577	0.930959	-0.0670186
-0.280386	-0.52427	-0.896383	-1.11503	0.891991	-1.48108	0.197825	-0.516738	-0.0682823	1.17044	0.0205384	-0.152075	-0.215382	-1.46063	-0.0536318	-0.7134	-0.686157	-0.881471	-2.62563	1.11207	1.96948	-0.131394	1.11048	0.62402	0.322098	-0.198634	0.272293	0.603351
-0.452017	-1.12826	-1.82993	-0.581167	0.996294	-0.630339	-0.844629	-0.154321	-2.52272	1.33612	-1.87913	-1.16454	-1.61667	-1.78967	1.34915	-0.281913	0.0584443	-0.352949	-7.56514	0.632958	0.362738	-1.37703	-0.448869	1.64529	-1.62647	0.356381	-1.20287	0.387082
0.807893	0.0845094	-0.125611	-1.55767	-0.62337	-0.0644421	0.956273	-1.27544	-0.0335918	0.22187	0.469007	-2.00044	-0.864558	0.497269	-1.42034	-0.315481	-1.10507	-0.413929	-2.72257	-0.864304	0.487063	0.0240995	-0.8464	0.268521	1.08668	-1.2665	0.482126	0.0911068
-2.19421	-0.399639	-1.50647	-7.36617	-1.03691	-1.79232	-1.88018	-0.541121	-1.95768	-0.970446	-1.62753	-0.903715	-0.206939	-1.07101	-0.678536	-1.75462	-1.12102	-1.98968	-1.75262	-2.04573	-1.61694	-0.603302	-0.61931	-1.53328	-2.34411	-1.15607	-2.01318	-0.724848
-1.566	-1.33575	-1.93877	-3.44605	0.0140441	0.344399	-1.09151	-1.30733	-1.24292	0.0072413	0.311806	-0.639062	-1.51443	-0.670187	-1.12208	0.44707	0.155417	-2.4257	-4.47497	-0.00220222	-0.639647	-1.03379	-0.426651	-0.490356	-0.137248	-1.41133	-3.19895	-0.857568
0.360923	0.165757	-1.55292	-2.31073	0.157373	-0.407335	-0.917343	0.335939	-0.911969	0.557298	0.445971	-0.658544	-0.73369	-1.07215	-1.08629	-0.900688	-1.83	1.13228	-4.17476	0.835491	0.165603	-0.139048	0.378467	0.0959634	-0.414355	-0.38541	-1.80309	-0.406668
0.092837	0.608627	0.326173	0.107225	1.9069	0.681736	0.228545	-0.831347	-1.31243	-0.0687009	0.310776	0.708163	0.676399	-0.638097	1.45887	0.355702	-0.048364	-0.851159	-0.119539	1.00512	-0.807506	0.957135	1.2559	0.673819	0.412973	-0.536049	4.01306	-0.794202
-1.03937	-0.675291	-1.46428	-1.15583	-0.312432	0.410509	-0.930289	0.990128	-0.730993	-0.875652	-0.767683	-0.233539	-1.18661	-1.29616	-0.596347	0.294691	-0.677934	1.39137	-5.10144	0.291963	-0.774524	0.0476977	0.152442	-0.365331	0.299208	0.268167	-0.932948	-0.417895
-1.45211	-1.60517	-0.0935172	-1.2033	-0.0125284	-0.54492	-1.89249	-1.74976	-1.29494	-1.07856	-0.326109	-0.589469	-1.56567	-1.05699	1.32754	-0.591841	-0.806128	-2.83981	-1.9312	-0.33527	-0.586788	-0.0989704	-0.89569	-0.682308	-1.55609	-0.72255	-5.98395	-0.473714
-0.458728	-0.189744	0.932247	-2.79622	0.707172	1.20153	-0.0591239	0.763319	-0.841216	1.73099	0.491578	-0.00853433	0.423804	1.12162	-1.34933	1.41186	-0.518016	1.14377	-2.02408	0.14734	1.06078	-0.807626	1.09306	-0.101851	0.156993	0.0667811	1.71571	-0.110901
0.850288	1.21473	0.928712	-0.679909	0.370828	0.185465	0.273183	-0.267684	0.0553881	0.254434	-0.672493	0.645196	1.00886	0.567391	0.220611	-0.310962	0.342481	-1.10534	-1.01468	0.142843	0.91581	1.2358	1.57907	-0.162506	-0.00455994	0.517435	0.42405	-2.14432
-0.374072	0.424639	-0.0864643	-3.86267	-0.804124	0.860699	0.389645	0.0101383	0.234319	0.137657	1.21579	-1.3719	0.458645	-0.405455	-0.793611	0.479364	0.210444	0.109338	1.76927	-1.10956	1.04855	-1.22086	-1.96179	-0.0207479	0.415753	1.1062	-0.170613	-0.658316
0.61506	1.70215	0.357865	0.514299	-0.0103998	-0.0624079	1.43704	2.04067	1.59881	1.42837	3.37686	0.0787082	1.52106	2.18706	1.41502	-0.195545	0.774611	2.53098	-0.421337	0.156211	2.59479	0.518936	0.787721	0.144619	0.695859	1.40877	0.692201	-1.05879
-1.10797	-0.304142	-0.250321	-7.63323	-0.550917	-0.557619	-0.236346	-0.881072	-1.33581	-0.974856	-1.13545	-0.754868	-0.57308	-0.700891	-1.13657	-0.826816	-0.696369	-1.22375	-2.48323	0.0107004	-0.283464	-0.0274946	-0.0927997	-0.806368	-1.25669	-1.97317	-3.54665	-0.374327
0.0611514	1.6465	-0.89914	-2.58063	0.762424	0.304997	-0.926294	0.894482	0.681665	-0.146946	-0.339481	-0.856238	1.65183	-0.0122635	-1.58962	0.30727	-0.670219	0.453487	-1.67077	-0.477599	0.593065	-1.39379	0.0417008	-1.0185	1.88367	0.524225	-2.35381	-0.883164
-0.133328	-0.748618	-2.02313	1.16839	0.300225	-1.23017	-0.32623	-1.37974	-0.303781	1.06314	-1.42974	2.68519	-1.16053	-1.04918	0.43658	-2.03191	-0.536608	-1.47016	-5.22064	0.651818	0.240285	2.40918	-0.65851	0.216081	0.0941013	-1.61004	-0.573832	1.18657
2.08337	1.36737	-0.225649	-0.721034	-0.470789	1.28702	0.698376	0.135127	0.839392	2.18727	0.548522	1.9405	1.44079	-0.873023	0.909564	0.975982	2.96401	-0.734035	1.00588	0.241116	1.63507	1.51501	-0.453231	0.37667	-0.315905	0.298292	0.275959	-0.787391
0.867584	-0.381032	0.931079	-2.87274	0.142191	-0.144442	0.0686891	1.88714	-0.230684	0.720014	-2.30507	0.981899	-0.865203	0.449924	-0.748368	-0.473869	0.319177	1.70411	-1.95913	1.9503	-1.24018	0.212835	-0.172226	0.766837	-0.460803	2.24342	1.98508	0.331504
-0.633465	-1.6481	-0.937133	-2.77476	0.898258	-0.350678	0.549381	-2.38437	-3.71666	-1.47974	-0.413952	-0.970859	-1.33999	-0.867168	-1.93047	-0.492316	-0.391954	-3.75642	-6.20067	-1.48738	0.31931	-0.242542	-0.440939	-2.10531	0.805723	-2.23363	-1.03133	-1.36106
-0.882599	-0.926998	-0.582054	-2.98061	0.437001	-1.50554	-1.62405	-2.69269	-2.19529	1.75146	-3.49058	0.153097	-2.02238	-0.768174	-2.53601	-0.931295	-2.28798	-2.85285	-7.00553	1.79761	-0.917555	-0.897016	-0.12931	-1.60444	-2.26896	-1.04193	-0.899234	-1.19418
0.365518	0.875548	-0.965412	-1.79918	-0.586564	0.883779	0.186217	0.722747	0.573641	1.74054	1.16719	2.02343	0.438605	0.973896	-0.139448	1.57689	0.174283	0.716842	-4.07214	2.79524	1.26031	2.03532	-0.667056	1.01915	0.28409	1.08907	2.31036	1.75645
0.429581	1.42152	-0.28535	-0.849511	-1.63637	0.375096	-0.465551	0.126167	0.266621	0.00703104	1.30755	1.01102	1.06764	-0.400716	0.804985	0.605576	-0.915357	0.422544	-1.76238	-0.362413	1.41226	1.09426	-1.18662	-1.17345	-0.646863	-1.15001	-0.976291	-1.06752
-0.653288	0.0755307	-1.19884	-2.18095	-0.715825	0.165673	-0.730454	0.0920175	-1.99144	0.876757	-0.146464	-0.130746	0.182205	-2.07573	-0.134478	0.375437	-1.64853	-0.311002	-3.84886	-0.225019	1.70544	-0.553333	-1.91094	-0.0415449	0.448079	1.52003	-0.0892615	-0.716438
1.04959	0.781992	1.94139	-2.24429	-1.29913	0.843298	-0.440809	1.71119	0.807675	1.75413	1.27772	1.51618	0.403053	1.27409	-0.329388	0.485097	-0.794884	1.32311	-0.346902	1.56226	1.00119	0.643278	0.947962	0.316192	-0.51912	0.156933	4.73486	-0.0922048
-0.695732	0.927473	-0.382192	-1.98853	0.24466	-1.26455	-0.117385	-0.804936	-1.417	-0.888273	0.292586	1.07646	0.464354	-0.294449	-2.28546	-1.30357	-1.1601	-1.45539	-6.39993	0.676274	0.0272908	0.815143	0.196757	-0.998004	-0.150504	1.2965	-1.37977	-0.69608
0.126437	-0.332627	0.74355	-1.3561	2.02408	-0.753316	2.13927	-1.74995	-0.710813	-0.798607	-1.55903	-1.05486	-1.01563	0.301547	-0.883801	0.139252	0.686868	-1.03168	-1.66164	-0.809108	-0.508988	-0.828094	2.05248	-1.16628	-1.54622	-0.222187	-0.843489	-1.47873
-0.35171	-0.411241	-2.68119	0.671875	-0.606445	-1.02426	-0.875475	-0.425371	-3.02863	-0.126242	-0.332212	-0.471777	-0.80406	-1.43195	-0.312439	-0.795814	-0.871985	-1.78985	-7.11212	-0.440452	-0.591834	-1.07726	1.303	-0.855879	-0.94994	0.304411	-1.1434	-1.7032
-0.376666	0.483478	-2.68466	-0.765093	-0.303179	-1.10206	1.15953	-1.52258	-0.261219	-0.880307	0.266033	-0.430447	-0.171203	-2.33591	0.255285	-2.26934	0.668081	-1.88895	-3.70593	0.114072	1.0623	-1.24618	-1.02456	-0.0512938	-0.832591	1.39912	-1.949	0.461398
-0.276578	0.00517738	-0.0833162	0.484638	0.214454	0.285192	-0.575511	0.406392	0.70778	0.56127	-0.930861	0.971203	0.889409	1.28383	0.887785	0.0861941	-0.0307181	0.399315	-2.70992	-0.268222	-0.457878	1.06056	-0.329178	-0.272605	-0.516951	0.910226	-2.94129	-0.494445
0.237589	-1.10706	1.15967	-0.474501	0.66156	1.78351	-0.64758	-0.0993037	-2.96063	2.07809	1.54394	0.022946	-1.10009	0.461595	-0.236479	1.71144	-1.07176	-0.129828	-7.5321	2.45685	2.58874	-0.39122	-0.377048	-0.585223	-0.775233	1.19156	0.613813	-0.0958353
1.53192	1.60268	0.456615	-1.34595	-0.678635	1.51358	0.934014	1.77772	1.5735	-0.476192	2.18133	0.995045	1.69785	0.526024	0.414771	1.72567	2.04372	1.90877	0.36686	-0.167937	0.946508	1.68684	0.702452	-1.06329	-0.258035	-1.13699	0.58199	0.786315
0.218899	-0.111695	-0.3591	-0.414514	-0.378859	-0.197936	0.819895	0.18079	-0.329863	-1.27748	0.814778	-0.186574	-0.154489	-0.518315	0.214904	0.0827635	0.869781	0.684611	-2.9816	-0.65179	0.0864457	-0.498445	-0.96946	0.0664399	-0.431166	0.906881	-0.417578	-1.28666
-0.985675	0.0204425	-0.856624	-1.12733	-1.2115	-0.45737	-0.124927	-0.158253	-1.76708	-1.0754	-2.42138	0.634746	-0.42651	-1.64543	-1.01487	-0.29816	-0.451608	-0.567496	-5.20274	-1.43983	-0.268084	-0.0459111	-2.37097	-1.09969	0.238647	-1.69153	-3.56768	-0.475919
-0.464854	-0.272153	-0.971975	-1.68436	-0.221889	-1.09747	0.479646	-0.374502	0.273069	-2.18757	0.197179	0.0679702	-0.325514	-0.230968	0.0871403	-2.02975	0.124835	-1.50963	-1.49569	-1.77543	0.28848	0.386661	-0.555695	-0.019519	-1.95285	-0.417579	-1.77383	0.573178
-1.68238	-1.1213	-1.21471	-2.88937	0.29618	-1.36389	0.140425	0.0217016	-2.39042	0.361585	1.50157	-1.16285	-1.73197	-0.671033	-0.142825	-0.657868	0.295888	-0.31547	-4.48533	-0.342285	0.0733628	-1.33927	-0.773597	0.00812843	-0.886197	0.731926	-0.495202	-1.42543
-1.2089	0.87576	-1.48496	-0.342663	-0.523915	0.532611	-0.08386	-0.460828	-0.456393	-0.534906	-0.883031	0.620981	-0.313339	-1.57599	-0.0542173	0.926734	-0.553863	-0.565759	-3.87479	-1.33972	0.316179	0.793722	-0.983914	-0.0570079	-0.569088	-1.5871	0.626823	0.201632
2.15555	0.68569	0.7447	1.55668	0.273889	0.97572	0.6598	2.02311	1.21111	1.31945	-0.0594587	1.15712	0.832183	1.00491	2.15711	1.1735	-0.333933	1.61852	-0.736446	1.59238	1.65346	1.19651	1.01248	0.528303	-0.413516	-1.02446	0.1986	0.0702956
0.164822	-0.15842	-1.23678	-0.7116	-1.64962	0.0953576	0.633539	0.188528	0.357124	0.0923869	-0.591384	-0.814974	-0.996413	-0.403693	-0.0572045	-0.275027	1.52859	-0.875623	-2.55329	0.228101	0.406736	-0.892876	-0.0615413	1.26426	0.653623	0.126903	1.66287	-0.0330011
1.31906	1.59701	1.66044	-0.176225	0.726194	1.55852	1.19149	0.819684	0.342281	-0.676686	0.0108578	1.04717	2.03463	0.734558	-0.245828	1.5885	1.75858	1.41716	-3.00399	0.282655	1.16757	1.78914	1.09628	-0.816081	1.31481	1.0674	2.39171	1.32854
0.264996	-0.100913	1.13602	-7.67148	-2.40302	0.0470496	-2.30481	-0.432723	-1.70487	-0.615205	-0.459505	0.191122	-0.345492	-0.999989	-3.06875	-0.431705	-2.2662	-0.594814	-1.52513	1.57456	-0.468449	1.69838	-0.866457	-0.164549	-1.06195	-1.39194	-0.940233	-0.0652099
2.66694	2.892	0.459327	4.96577	2.96789	0.116933	1.78201	1.7774	0.975332	0.593681	1.52033	1.57603	2.72927	1.54639	2.54362	-0.810687	2.70679	2.12498	-1.68448	1.77351	1.55987	1.05311	0.928949	2.14177	2.32502	2.23341	0.23915	0.466609
-0.620473	-2.09249	-0.656748	-1.89985	-0.397049	-0.23589	-1.47096	-0.56484	-3.20323	-0.201102	0.808022	-1.03309	-2.43622	-1.22277	-1.55959	-0.843536	-0.818521	-2.21358	-8.99585	-0.0881012	0.568656	-1.24553	-0.486597	-0.648699	-0.876332	-2.80326	0.22927	-0.850031
-0.0372391	-0.910866	-0.184492	-3.89226	-0.830942	0.473845	1.09639	0.41843	0.156075	0.161711	1.09773	-0.55277	-0.85883	-0.482341	-0.0602242	-0.0985411	-0.0301029	1.82389	-1.52722	0.692425	0.933816	-0.898677	-1.67703	-0.141939	0.247365	0.851362	-2.38917	-1.45167
0.641242	1.05628	0.467885	0.0579884	-0.373389	-0.319695	0.00425063	-0.292336	1.41534	-0.290104	0.582332	0.561024	0.852927	0.518223	1.65831	-0.676679	0.233016	-0.785165	0.220427	-0.42871	-0.33676	-0.099336	-0.606749	1.35737	0.627509	0.469892	0.527382	0.795507
0.409706	0.305255	-0.123239	-3.73155	0.0754611	-0.298305	-0.400577	0.503706	-0.0399526	-0.85433	0.149342	1.03589	-0.710628	-0.510781	-0.605623	-0.450385	0.566384	1.10607	-3.16301	1.07549	-0.741971	1.29181	-0.488074	0.597213	0.123858	-1.53663	-1.84575	-1.11109
0.0360198	0.200297	-0.358645	-2.35199	0.133498	1.64571	-0.0130023	-0.128788	-0.802881	0.0755415	-1.59856	2.94872	-0.0730668	-1.22106	-1.82853	1.55813	1.33931	-0.956936	-3.51348	0.239145	0.762055	1.91162	-0.342167	-0.314296	-0.190213	0.669009	-0.332622	1.34295
0.665862	1.15592	-0.974194	-0.0776819	0.913777	0.548077	1.09833	-1.41274	0.217299	0.863797	-0.390201	-0.906602	0.628002	0.0262192	0.311149	0.133992	-0.661515	-0.575766	-5.2314	1.29483	0.0410075	-1.57153	0.224287	-0.00414093	-0.0676439	0.0573226	0.771373	0.277538
1.43187	-0.539089	0.0151992	-3.97492	0.261049	1.14249	-0.0402794	-1.31773	0.303021	0.599436	2.02452	-3.38124	-0.574484	0.253835	-1.43537	0.992405	-0.373868	-1.47917	-1.81872	1.18314	1.58452	-0.487669	0.151344	-0.214222	-0.348785	-1.85752	1.12161	-1.15573
-0.124891	0.852555	-1.58398	-2.66269	-0.155764	0.373991	-1.72856	-1.55542	-1.77747	0.46617	-0.0535377	0.893862	0.364959	-1.18712	0.0422123	0.612266	-0.454603	-1.76316	-2.18014	-1.04875	-0.856866	0.673996	-0.6677	-1.49435	-1.87038	-2.24576	5.82946	-1.30418
-2.02143	-0.94044	-0.106328	-1.67535	0.958257	1.30158	-0.817254	-2.49483	-3.2418	-1.91324	-1.47794	0.0256578	-0.84316	-1.91324	-1.41088	0.252015	-1.28814	-3.56615	-6.45153	-1.09908	-2.19277	0.176845	0.749969	-1.7475	-0.223329	-1.28236	-1.28125	-2.39783
-1.08995	-0.0561034	-0.47013	-7.71947	-1.54389	-0.700207	-0.925946	-0.10304	-1.20849	-1.61573	-0.814598	0.061253	0.0176952	-0.633178	-1.62602	-1.18487	-1.16331	-0.944913	-2.59799	-1.92709	-1.40222	0.399366	-1.05109	-0.871429	0.679796	0.134044	-5.36351	-2.33432
-0.821054	-1.55964	-0.772446	0.164888	-1.30653	-1.05796	-1.26847	-0.646726	-1.20128	0.074823	-1.23273	0.066283	-1.83403	-0.700318	0.773399	-1.36783	0.244322	-1.33092	-2.58032	-0.582231	0.879609	0.47073	-1.75325	-0.29947	-1.16072	-1.42849	-1.46916	0.720565
0.14753	1.31941	0.114436	0.432179	-0.476446	-0.41669	0.247144	-0.352497	-0.741242	0.67064	-1.25667	0.337973	1.48566	0.906862	0.465043	-0.508705	-0.121825	-0.125505	-4.31341	0.425665	-0.0628037	0.612935	-0.0701392	0.482329	0.2449	0.106771	0.387853	-0.529397
0.830907	-0.14001	-0.200762	0.350622	0.523117	-0.0354767	1.60001	0.506333	-0.00499548	0.301463	-0.0508444	1.42082	0.265439	-0.074314	0.496736	0.553674	0.663582	0.388198	-3.92793	0.603545	-0.613226	0.529381	0.617786	-0.556172	0.647705	0.240593	-1.44274	-1.29075
1.85089	-0.482447	-1.40915	-7.85829	0.832252	-0.440538	-1.06516	0.039009	-0.582951	1.79236	0.727693	0.279494	-0.0388679	-0.406247	-0.862834	-0.0860325	-1.3793	-0.468874	-0.932409	0.308905	0.254728	-0.541841	0.646794	-0.396117	-0.250098	-0.929514	1.07747	-1.90447
0.337023	0.538555	1.50282	0.636801	0.583324	-0.769345	-0.0565507	0.0689601	-1.07588	1.25667	-0.929882	0.537106	0.849337	0.338794	0.715845	-0.726042	0.875212	-0.853267	-0.182848	-0.627534	0.805321	0.278551	0.344115	0.436536	-0.0596635	-0.168881	1.90013	-1.99375
0.527359	0.0488911	1.00694	1.06205	1.62695	-0.379003	0.755189	-0.891706	-0.703567	1.47981	1.04324	-0.888091	-0.870719	1.16521	0.756647	0.379802	0.0335601	-0.257834	-0.49795	-0.0594052	0.496692	-1.64956	1.64171	0.321822	0.324871	2.68478	-0.196985	-0.801285
0.220359	-0.21778	-0.127793	-3.46418	1.06401	0.035248	0.565313	-1.04636	-1.22402	-1.41784	0.325608	-2.0836	-0.940884	-0.316347	-1.22041	-0.281138	-0.267533	-1.19571	-2.58654	-0.0600286	-0.652483	-0.134872	1.63347	0.483563	-0.178657	-0.556857	-1.22376	0.353271
2.31799	1.72775	2.21277	-1.87108	2.03721	0.790125	-0.0407835	2.8434	1.43912	1.01545	0.527368	1.36914	1.24118	2.12186	1.28307	1.16115	1.3874	3.24479	1.92824	0.377683	1.0123	1.35931	1.266	1.48819	0.966242	1.65219	2.32098	1.83572
0.440981	1.6465	1.13261	-2.43656	0.309666	0.432787	-0.373723	0.473838	0.569109	-1.70206	0.162404	0.489375	0.527153	-0.126883	0.256585	0.642046	0.438162	0.974267	0.55424	0.110686	-0.857251	-0.289351	-0.558696	0.294019	0.763745	-1.28716	-0.852787	-0.0367438
-0.0941368	0.441278	1.42232	1.89976	1.00697	0.0445027	0.204041	-0.70363	-1.81334	0.48449	-2.10508	2.26541	-0.0968715	1.07251	0.498024	-0.237882	0.166383	-0.288234	-5.36413	1.67876	-1.88604	3.09671	-0.664573	1.54997	0.86726	-0.0332291	2.74184	0.927153
1.5859	1.28095	0.258488	-0.384199	0.277154	0.121942	1.19867	0.994386	1.18301	1.82461	3.4411	0.23277	1.05149	0.0819357	1.06201	0.405626	1.71318	0.977778	-0.602399	2.20445	3.0534	-0.117717	0.809431	0.410331	0.790941	1.1446	1.69933	0.47222
-0.431759	-0.0548412	0.239643	-1.20986	-0.176131	-1.00409	0.92755	0.193933	-1.02298	-1.51176	0.398339	-0.212138	-0.437483	-0.738171	-0.618981	-1.53958	1.34026	-0.534882	-3.41356	-0.506848	0.0819172	-0.0682014	-0.0414	0.552969	0.463257	0.879316	-0.935593	1.21437
2.23502	1.86104	0.461157	1.21456	0.910952	0.390509	3.17141	0.365365	-0.310761	1.06262	1.33945	0.454188	1.88358	0.309064	0.974455	0.491472	1.1264	0.471143	-1.83806	0.13166	0.822596	0.314085	1.52168	2.03381	-0.999751	0.168721	0.847089	1.81957
-0.786213	-0.291531	-0.988348	-2.54024	0.426748	-0.568887	-1.52634	-0.334549	-0.805836	-0.553304	-0.343562	-0.473052	-0.85915	-0.947185	0.0790965	-1.04449	0.2619	-0.922248	-2.80851	-0.0341737	-0.716207	-0.86649	-1.92598	-0.204432	-0.0709334	0.359241	-1.42805	-0.950338
0.0563334	0.148832	-0.319913	-2.64232	0.910859	0.788618	0.0514701	-0.827076	-0.976595	0.366469	2.03747	1.00679	-0.220805	-0.206824	-1.82373	1.35235	-0.265529	-0.537014	-2.86821	0.515802	0.755991	0.0499395	-0.914417	-0.699609	0.677088	-1.44138	-0.594152	0.098472
0.399062	-0.0451629	-0.136415	-2.35042	-0.360337	0.382664	-0.0917649	1.12172	-1.31925	-0.992195	1.4613	0.339529	0.63347	-1.20552	0.133927	0.357002	-0.17566	1.63872	-1.23819	-0.944447	1.03701	0.710286	-0.156116	0.609573	0.681313	-0.657466	0.0734255	1.02965
0.451958	1.08514	-1.10062	-1.50753	0.0504621	-0.973207	1.24966	1.58048	0.248965	9.90524e-05	-0.386504	0.712105	0.775726	-0.0953563	0.252996	-0.97251	0.646672	0.864378	-0.175661	-0.324867	0.275444	1.47738	1.65161	0.219471	-0.576781	-0.968018	-1.13152	0.252416
-1.68315	-0.691425	-1.24051	1.25951	-0.828355	-1.12869	-0.922995	-0.439991	-0.587951	-1.48507	-1.08398	-0.384035	-1.82802	-0.462724	0.854314	-1.12195	0.291026	-1.58475	-5.55746	-0.17317	-0.693477	-0.530184	-1.62114	-0.162398	-0.679693	0.0684036	-0.800015	-1.85445
-1.03662	-2.06614	-2.11916	-0.265574	-0.22825	-0.134556	-1.43715	-1.65261	-1.7164	1.00882	-0.0125547	-0.676834	-2.29222	-2.22335	0.111867	0.30887	-0.242673	-2.2832	-7.95578	1.87673	-0.397613	-0.564656	-1.80211	-0.346646	-1.3046	-0.0399918	-1.03618	0.0296953
-0.934708	-0.516361	-1.35737	0.222164	-2.81238	-1.12188	-0.147496	-1.78122	-0.249804	-0.450163	-0.474972	-1.50283	-1.11139	-2.38557	-0.136456	-0.947825	0.225365	-1.28497	-4.52399	0.662437	-0.098388	-1.06003	-2.8836	0.161055	-1.12532	-0.659263	-1.18954	0.00722767
-0.287886	0.645381	-0.0435648	-3.21459	1.87086	-0.0716952	0.378652	-0.656212	-0.625851	-0.409574	1.01805	0.304931	0.499187	-0.339574	-0.941895	-0.636219	2.02132	-2.44516	-2.97616	-0.0171065	0.657334	0.31598	2.18075	-0.346218	0.539558	-0.037308	2.39365	-0.437475
0.835438	1.16342	-0.588143	0.305314	0.640988	-2.09043	0.812451	1.68834	0.769705	1.43479	0.391472	0.427253	0.714865	0.255303	0.853651	-2.3119	0.596578	2.5436	0.692344	1.40309	-0.313725	0.503194	1.02922	0.611778	1.13249	-0.220133	1.58031	-0.278551
-2.20553	-0.405511	-1.5106	-7.36644	-1.04118	-1.79514	-1.88534	-0.547518	-1.96949	-0.968428	-1.63361	-0.90253	-0.215361	-1.07533	-0.68122	-1.75778	-1.12939	-1.99908	-1.77724	-2.04782	-1.62048	-0.602727	-0.621171	-1.5351	-2.34982	-1.16257	-2.01774	-0.727216
0.455726	0.980241	2.51512	1.82163	0.978483	-0.719523	0.21439	0.77272	-1.26457	1.22051	-1.64189	1.40583	0.56659	0.556249	0.677848	-1.04907	0.403237	1.96428	-4.3658	-0.413329	1.73909	2.25951	0.175165	0.934705	0.124544	0.715886	1.28828	2.43958
0.893267	-0.225144	0.129008	1.69699	1.17642	-0.686818	1.58696	-0.800575	-0.483934	0.0998097	0.147806	-0.329048	-0.378578	-0.444601	0.680428	-0.966383	0.537129	-1.65741	-4.70194	1.47337	-0.304821	-1.05903	1.54593	0.784867	-0.413666	-1.11562	0.354375	0.541992
-0.830696	-0.200196	-1.56699	-1.7285	-0.211472	-1.1622	0.00912047	-0.886721	-0.670369	-1.32196	-0.60312	-0.811579	-0.0332375	-1.88793	-0.136184	-1.48148	1.30745	-1.33077	-2.19652	-1.41856	-0.766775	-0.632832	-2.2257	-0.0815336	0.641516	-1.0276	-3.21772	-1.33142
-8.42067	-5.05368	4.21825	109.623	-4.65699	-3.80679	1.71836	-5.21887	3.36765	-4.17332	7.26637	-1.66064	-4.23422	3.90346	0.45193	0.753568	0.831959	-0.10831	2.30596	-2.11137	1.8543	0.906227	-0.517855	7.63537	7.04061	18.0662	45.4392	21.9861
-0.794265	0.447534	0.951367	-0.155674	-0.381623	-0.404441	0.124691	0.217938	-0.423553	0.0903212	0.953683	0.500778	1.40591	-0.48372	0.806001	-0.630478	-0.180076	0.697287	-1.55491	-0.763587	1.57293	0.100825	-1.15779	-0.436389	1.24266	-1.86911	-0.640922	-0.702327
-0.229702	0.257556	0.339416	-6.51831	-1.31786	0.894164	-0.994298	-0.492931	-0.475978	0.543214	-1.80525	-1.55697	-0.673041	1.17639	-1.46829	1.3217	-0.993053	-0.682366	-0.451323	-0.0856197	1.055	-1.55729	-0.11088	-0.104385	-0.739525	0.976638	6.19645	-1.34637
-0.754268	-1.18031	0.0188873	-0.990716	-0.361012	0.556821	0.833309	-0.424894	-1.24833	0.320096	0.377465	-0.699895	-1.24059	-0.255091	0.393967	0.655333	0.684789	-0.245311	-1.93108	-0.574221	1.4621	-1.21187	-0.611367	-1.66628	-0.800722	-0.647655	-1.402	-0.619667
-0.854094	-0.612667	-1.57758	-0.377206	-1.65691	-1.40001	-1.65491	-0.129199	-2.7677	-1.15138	-0.836279	0.193491	-1.02103	-2.16202	-0.869734	-1.52836	-1.93169	-0.521941	-8.02678	-1.53783	-0.271391	-0.560496	-1.57307	-0.394029	-0.325845	-0.975059	-1.27859	-0.127711
-0.475264	-0.60847	0.528052	-0.489212	-0.18341	0.700409	0.0545622	0.0190891	-1.05111	1.23371	-0.87616	-0.0959668	-1.0185	0.775205	0.96996	0.514793	-0.633326	0.225008	-2.97545	-0.761392	-0.203738	-0.400341	-0.547136	0.369067	0.29166	1.10579	0.734311	0.469234
-0.82669	-0.0630202	-0.0559144	0.160283	1.91295	0.964754	0.556107	0.422727	-2.10427	0.397724	1.10929	1.84553	0.442755	-0.401469	0.859726	1.01344	-0.12408	-0.527303	-5.25776	0.721847	1.4224	0.836658	0.43618	0.741136	0.131286	-0.144702	1.17409	0.779913
1.33453	-1.30805	1.64946	1.81396	1.47251	2.23714	-0.620887	0.293512	-1.00659	4.29714	0.043001	2.14708	-1.10381	1.31396	1.14598	2.35519	-0.477541	0.243372	-3.86943	5.5842	0.602829	0.667457	0.569476	1.11177	1.30005	0.164805	1.57191	0.868056
-1.3025	-0.489245	-0.617877	-10.4908	-0.114872	-0.772109	-0.469718	0.0469035	-1.20688	-0.606434	-1.07371	-1.01658	-0.23385	-0.448204	-1.64913	-0.826786	0.259194	-1.04498	-0.711105	-1.71949	-0.514618	-0.0990158	-0.662103	0.141768	-0.988162	-1.38451	-0.808388	-0.832958
-0.142176	0.471345	-0.162188	-2.4196	0.664159	0.0795659	-0.516606	-0.147412	-0.13976	-0.220713	-0.0857141	-0.99596	0.616038	0.76948	-0.351517	0.16516	-0.253436	-0.598479	-4.04997	-0.260137	-0.146038	-1.26893	0.267396	-1.05309	-0.597142	0.865601	-0.339987	-0.836774
-0.326772	-1.17265	-0.152216	-1.32986	0.883625	-0.80132	1.37011	-0.104159	-1.79937	-1.07834	-0.319497	-0.737011	-1.67108	-1.087	-0.711911	0.267366	0.264247	0.21413	-3.25938	-1.24622	-0.856294	0.303324	0.887596	-0.0474243	0.112012	-0.289222	-1.2268	-0.589414
-0.855589	1.20743	0.0873976	1.75928	0.0140754	-1.10483	0.764036	0.343125	-2.85896	0.887856	-0.411035	0.600555	0.741742	0.369342	0.349679	-0.720163	0.655593	0.0255295	-6.84574	-0.106064	-0.0444092	0.812781	0.980639	0.683062	0.530277	1.28316	-1.63846	0.211698
1.64336	-0.0171045	0.216097	0.823766	1.66134	0.834575	2.11929	-0.31296	-1.04159	0.888476	-0.802122	0.725981	0.24518	-0.735621	0.780526	0.434958	1.95538	0.356809	-4.28845	0.609564	1.15716	1.49226	0.554805	0.317848	1.21995	2.15257	1.33991	-0.976261
1.76174	1.05864	-2.11205	-0.300912	2.47249	2.0287	2.68761	0.579419	1.4023	-0.0465344	1.41353	-2.15576	0.821876	-1.67329	-0.535624	3.32338	1.99692	0.553874	0.803592	-1.12166	-0.0132716	-1.36438	2.58893	0.965946	2.09601	-0.292806	1.51166	-2.30992
0.0359857	-0.856066	0.244022	-2.86041	-0.637899	0.659749	-0.350338	0.348969	-2.05784	-0.287088	-0.3776	-0.867369	-1.50469	-0.106936	-0.828999	0.729959	-0.71167	-1.02457	-7.12389	0.240812	-0.300791	-1.29491	0.869608	-1.14583	-0.0386259	0.848267	2.83075	-0.0694916
0.773318	-0.242895	-0.481595	-6.56294	1.89788	1.1562	0.932558	-0.395979	-0.0536874	1.76788	-3.6324	1.49134	-0.473942	-0.404272	-1.89689	0.964477	0.170308	0.0736401	-1.14598	1.83744	-1.46102	1.65769	1.15925	-0.555094	2.45093	0.736978	2.72791	0.878819
-1.61345	-1.78698	0.262271	-1.80899	-1.58473	-0.617522	-0.891623	-2.41631	-2.19153	-2.01478	-0.197049	-0.998756	-2.47218	-2.19044	-1.35029	-1.1922	-1.18387	-3.10514	-6.62541	-0.497777	0.613731	-1.59663	-1.51731	-0.408629	-1.41686	-2.05583	-3.34921	-2.12451
0.154419	-0.27696	-0.772807	-1.26743	0.965593	-0.016022	1.64187	0.792957	-1.42875	-0.14095	-0.0964277	0.600605	-0.128379	-1.75231	-0.0448579	-0.262035	2.24933	0.604717	-3.87862	-0.0520538	0.839371	-0.149898	1.19452	0.890892	0.222455	0.199165	-0.690143	0.430745
-0.364756	-1.59047	-1.39774	-2.61857	-2.69691	0.337848	-0.864692	-1.90163	-1.89344	0.291862	-2.61405	-1.60075	-2.09574	-1.91062	-1.83201	-0.2625	-1.8916	-2.35575	-3.32988	-1.31672	-2.21017	-1.46743	-3.43635	-1.05849	-0.174621	-2.35425	-0.543174	-2.0633
-2.56179	-0.394131	-1.67616	-8.09192	-1.14086	-0.579502	-0.94509	-1.06591	-3.40476	-0.978707	-1.79782	-2.11015	-0.829088	-2.54176	-1.78123	-0.634627	-1.5878	-1.66812	-4.65502	-1.53455	-1.03216	-2.33369	-1.73766	-1.80062	-2.04202	-1.72847	-5.13028	-1.67785
0.0731956	0.165248	0.370557	0.678684	0.904128	0.986077	1.06489	-0.617658	-0.988855	-1.35324	0.0674075	1.17177	0.312662	0.113626	0.027268	0.508482	0.78226	0.00637207	-4.69689	-0.198279	0.545561	-0.139048	-1.55945	-1.00827	-0.474123	-2.2722	-1.6462	-2.34566
-0.0679438	0.699918	0.0645129	-4.24973	-0.739481	0.82738	-0.688118	0.830912	-0.409277	-0.963385	-1.13802	0.526093	0.142851	-0.195427	-1.63783	0.610906	0.592112	0.794437	-2.99945	0.987325	-0.542014	0.152075	-0.880307	-0.522421	0.799351	-0.264995	0.812367	0.0576212
-0.444079	0.92005	1.52632	-3.69367	-0.301029	-0.0294487	-1.21989	-0.192635	-1.34404	-0.926302	-0.138601	0.126645	0.373567	0.842763	-0.960321	-0.259039	-0.823924	-0.269466	-2.10833	-0.0650637	-0.697442	-0.63071	-1.19535	-0.404532	0.314695	0.453482	-0.640922	0.151564
2.15847	0.74221	1.28936	-1.61942	0.680597	0.583116	0.824164	-0.386733	0.928149	2.11747	0.712988	-0.635049	0.932905	1.62972	-0.5367	0.587821	-0.173702	0.95597	0.557513	1.24974	0.569423	-0.340562	0.158775	-0.273321	0.648205	0.706186	0.595719	0.333038
-0.602806	0.0834484	0.775474	0.261151	-0.408374	-1.03106	0.159349	-0.34859	-0.297324	0.673202	0.520748	-0.178184	-0.481936	0.239401	0.520131	-0.851423	-0.493841	-0.2866	-2.45779	0.193562	0.167419	0.141564	-0.454957	-0.497218	1.1675	0.973774	-1.44106	-0.455177
0.083029	2.74666	0.361736	-3.14354	0.434556	2.07398	0.372622	-1.11355	0.575245	0.686428	-0.355824	1.31095	1.92244	0.525268	0.0359626	2.26479	-0.242777	-0.476893	-1.77362	1.43314	0.8341	0.891701	0.517761	0.994968	-0.238007	-0.22563	2.14475	-2.24752
1.08442	-0.410858	-0.15535	-1.21735	0.196144	0.610864	-0.702076	1.1383	-2.20403	0.553958	-0.836439	1.71831	-0.394867	-0.141113	-0.814181	-0.0778802	-0.110266	-0.0297762	-4.64179	-0.357406	0.384042	0.599424	0.40164	1.81191	0.775644	0.422003	2.57079	0.432181
-1.09317	-1.85046	-0.654108	-1.29552	-0.0541186	-0.294217	1.11082	-1.39122	-1.46471	-0.756785	0.613333	-0.567261	-2.45225	-1.00289	-0.332588	-0.479136	-0.894547	-2.08318	-3.90328	-0.0438871	-0.463744	-0.251206	0.737745	0.0479073	-0.0433338	0.806753	0.252703	-0.0461645
-0.18281	1.01868	-0.0628073	-1.46352	0.420548	1.08755	-0.604285	0.817837	-1.13577	0.907285	-2.12817	1.49887	0.800204	0.386022	0.590481	1.51099	-1.14508	0.214001	-3.93225	-0.258563	-0.677408	0.953798	0.504631	0.673235	-0.475649	-0.515149	1.59476	0.0197543
0.000841783	0.836201	0.177748	-2.10639	0.788937	1.39271	1.1882	-0.956354	-1.64676	0.853727	-0.604487	-0.526119	0.51315	0.623107	0.11584	1.12322	0.164064	-1.46612	-5.64488	1.39639	0.241081	-1.60034	-0.0907682	-0.808313	1.22546	1.62513	-0.343779	1.49126
-1.84093	-2.32455	-1.78041	-2.56419	-1.9747	-1.95955	-1.6556	-2.6629	-3.03917	0.475473	-1.83707	-0.0860531	-2.78944	-1.9292	-1.94167	-2.87907	-0.910185	-5.2319	-7.37479	0.725727	-2.48868	-0.674464	-2.14257	0.105064	-1.92463	-0.216348	-1.10146	-0.931912
1.09259	-0.0722093	0.965128	1.12071	0.356052	1.4804	2.05778	0.92044	0.681378	1.24746	1.40425	1.1117	-0.292147	0.503092	0.344302	1.48489	2.02621	1.42858	1.61069	-0.472027	1.46138	2.28696	0.455375	1.46101	1.14505	-0.618928	1.49419	1.78618
1.78597	-0.39251	0.947966	0.658936	-0.705552	-0.698592	1.80537	-1.31923	0.21023	0.121161	-1.80513	0.507277	-0.496695	-0.738984	0.17639	-0.045161	0.447895	-1.1416	-1.46348	0.317962	0.372457	0.363883	-0.325067	-0.592233	-1.00978	-1.58825	0.172537	-0.547554
0.250946	-1.29961	-0.867672	1.49725	0.18843	-0.910825	-0.184688	0.239551	-1.78297	1.37717	0.35579	0.56506	-1.34984	0.0541051	0.370906	-1.19822	0.230735	-0.0906112	-2.63527	0.334331	-0.350334	1.30837	0.443531	0.549289	0.480819	0.591172	-1.74957	-0.178309
0.88048	0.533716	0.994528	-1.87162	-1.3215	1.31635	0.301922	0.13156	-0.0717772	-1.45961	0.415591	0.269142	0.707499	-0.623833	-0.582428	2.08924	1.20175	0.354182	-1.70909	-0.681399	-0.0976003	0.214976	-2.08064	0.588222	-0.142061	1.08983	0.781753	-1.08821
1.38027	0.710936	1.16001	4.2718	1.49483	0.832799	0.0616579	0.469783	1.3973	0.256905	1.36439	-0.529735	1.27655	2.00845	1.74823	1.34868	0.234611	0.620636	-0.00994724	0.389995	-0.135778	-0.00436753	1.2156	0.632419	0.599498	1.16215	2.05503	-0.930287
-0.274679	1.21993	0.45453	-4.47123	-0.476601	0.642511	0.287222	0.455474	-0.698	0.505716	-1.34773	1.1895	0.263382	0.58023	-0.569637	0.340682	0.545109	-0.665694	-2.36633	0.685653	-0.0858551	0.750108	1.04851	0.528291	0.501306	1.38894	-0.098763	1.98954
-0.680568	-1.61609	-1.09903	-2.18905	-0.391698	-1.08992	-0.0595419	-1.2834	-1.60227	-0.924672	0.403984	-1.4647	-1.17132	-1.326	-1.10192	-1.03731	-0.478117	-3.16576	-5.18319	-1.07477	0.301596	-1.4552	0.141389	-1.6207	-1.87291	-2.1372	-2.95094	-0.913034
1.10867	0.594682	0.343122	0.419864	0.738072	0.462984	1.69888	1.85385	0.613789	0.975883	0.965459	0.376648	-0.397083	-0.936082	0.00495877	-0.0918097	1.34928	1.51755	-3.70064	0.948497	1.06557	0.549942	0.855107	0.728675	0.629443	0.234193	1.06146	0.27886
0.752734	0.841042	0.765349	-2.01059	-0.78562	1.95689	-0.403162	-0.472552	-1.32811	0.835689	-0.748505	-0.520768	1.03676	0.728548	-1.01151	1.40816	-1.59543	-1.52596	-3.40319	0.900447	0.533764	0.0931306	-0.503331	-1.47783	0.698924	-3.03781	-1.56775	-1.53015
-0.257233	-0.734824	-1.71091	-2.88377	-0.132057	-0.478003	0.380015	-0.398181	-0.779194	-0.463058	-0.265008	0.0189769	-0.456958	-1.92321	-1.07934	-0.425174	-0.262164	-0.658139	-2.922	-0.920619	0.810029	0.0207527	0.66802	-0.119403	-0.438725	-1.64175	-2.6803	-1.03336
-0.340097	-1.49478	-0.265446	-2.87127	0.348224	0.0157562	1.03423	-0.278752	-0.0150525	-0.956082	-0.897275	-1.47323	-0.906071	-0.771465	1.10266	0.343892	0.065107	-0.979848	-2.02168	-0.902133	0.993259	-1.01912	0.708811	-0.120236	-0.237092	-1.00706	-2.88629	0.606709
-0.368204	-1.53242	0.504484	-1.30298	-1.78122	-0.0296926	0.901601	-1.3122	-0.971232	1.3113	-1.51001	-0.652847	-2.12749	-0.375391	0.177333	-1.041	-1.22256	-1.64978	-1.87549	0.987007	0.00909859	-0.527717	-1.66032	-0.461891	-0.634189	-0.265219	1.09361	-2.4622
-1.25355	-2.29577	-1.35959	-3.44403	0.395031	0.722372	0.035215	-2.60618	-3.45821	0.846701	-2.93418	0.0622007	-3.60967	-0.371729	-3.51204	0.552798	-1.16861	-3.70703	-9.3845	-0.125365	-0.176848	-0.870233	-0.349905	-0.853232	-1.59007	-1.7722	-1.36543	-2.84762
1.04202	2.18671	1.1153	-0.482465	2.43359	-0.268441	1.70917	2.00342	1.24558	-1.28757	0.422973	1.43158	2.12775	0.41828	1.21963	-0.234558	1.91347	2.45253	-0.440965	-0.20508	0.312133	0.553612	1.99287	1.04363	1.49036	2.01845	0.186386	0.480658
0.00819308	-0.506769	0.685164	-1.46777	0.318213	0.488488	-0.703803	-0.80652	-0.551278	0.436451	-0.63598	0.347413	-1.01331	-0.184669	-0.397385	0.424172	-0.271079	-1.11903	-1.49655	0.674286	-0.0342944	-0.580685	0.62129	0.174818	-0.120382	-0.788788	1.68797	-1.72238
-1.70557	-0.155819	-1.32729	-5.55827	-0.874979	-1.66308	-1.64306	-0.289533	-1.41523	-1.06184	-1.2613	-0.958697	0.201748	-0.905801	-0.495052	-1.65553	-0.755761	-1.61864	-0.533658	-1.93303	-1.46952	-0.623152	-0.534193	-1.4244	-2.13774	-0.979623	-4.12756	-0.654336
1.14834	-0.41331	-0.0241676	1.31915	-0.158621	1.3	1.45774	-0.158601	-0.266855	0.952569	-0.87955	0.180307	-0.859457	0.109616	0.791268	1.15821	0.594921	-0.589994	-6.19186	1.82477	0.799873	-0.949564	-0.71181	0.367059	-0.00876278	1.34932	0.200704	-0.622017
-0.617161	-0.770878	1.331	-1.60248	1.47859	0.935634	-0.626051	-0.58411	-0.891252	-1.16358	-0.332682	-0.373104	-1.13081	0.301949	-0.752124	0.909283	-0.00973707	-0.827547	-1.91043	0.538533	0.373338	-1.09049	1.39844	-0.782382	-0.889892	1.07664	-1.13558	0.320031
1.98407	1.68665	0.924728	2.43225	0.27641	1.12912	-0.397993	1.11418	0.163977	0.287821	1.03298	-0.256708	0.927827	0.041079	0.45641	0.758728	1.68696	1.17415	-3.11172	1.13996	1.67388	-1.34196	0.293394	1.57588	0.608328	1.39393	-0.482484	0.257851
-0.713117	-1.56446	-0.249075	-5.20196	1.4088	-0.366649	0.189951	-1.49183	-1.31682	-0.272478	-0.286757	-0.266114	-1.86365	0.477962	-0.130005	-0.758196	0.0137869	-2.29741	-3.49678	0.883551	-0.15889	0.416511	1.72116	-1.32726	1.18292	0.61543	3.56026	0.568629
-0.156956	0.270162	0.451539	-2.55975	1.48621	1.11558	1.57178	1.44177	-0.39378	0.610168	-2.00485	1.66141	0.788324	0.102415	-0.78842	1.05308	0.569409	-0.122021	-0.256225	-0.0049178	0.684778	1.94512	0.471291	0.847331	0.800088	-0.318767	-0.16607	-0.102743
-2.20202	-1.64063	-1.6268	-0.978985	-0.58949	-1.71166	-0.833487	-1.97943	-3.14717	-0.483965	-1.07325	0.136381	-2.07951	-2.91112	-2.0662	-1.4841	0.0380196	-2.95477	-7.57463	0.431277	-0.517958	-0.81714	-2.24294	-1.18837	-1.49474	0.208275	-0.816249	-1.41359
0.277392	0.634221	0.337444	-0.451033	-0.303196	-0.246555	0.171114	0.907775	0.0614433	-0.1784	1.08903	0.182606	0.189226	0.723922	0.55298	0.219322	1.7757	1.19683	-0.929316	0.338406	-0.579564	1.34816	-0.621314	-1.08894	0.240041	-1.45335	-1.72841	-1.89197
1.6605	2.14209	2.42959	-3.9892	3.08015	1.75902	-0.19002	0.141228	-0.875475	1.24459	-0.799826	3.12361	2.05621	0.602841	0.188074	1.56603	-0.536907	0.95477	0.549392	1.73608	-0.526022	2.93881	1.69931	0.612069	1.38989	1.29523	2.83223	1.62648
-1.05719	-0.751243	-0.458155	-1.72246	-1.06845	-0.727124	0.127299	-1.5622	-1.87209	0.144963	-2.1421	0.694869	-1.2321	-0.369657	-1.38219	-2.8804	-1.86599	-1.12024	-6.43856	1.21623	-1.18097	0.609829	-1.05396	-1.50805	-1.2063	-1.15827	-1.10906	-2.36562
-0.523957	-0.945547	0.737322	-5.8294	-1.34528	0.841876	-0.278167	-1.50212	-2.13491	-0.975042	-2.85376	-0.0612969	-1.77001	-0.581641	-0.513229	0.614308	-1.32223	-2.25633	-2.39547	-0.536446	-1.06974	-0.571885	-1.18894	-0.182842	-0.721581	-1.11309	-4.0221	-2.45811
-1.75936	-0.18535	-1.3466	-5.48688	-0.898048	-1.6777	-1.66908	-0.320198	-1.47938	-1.05095	-1.29288	-0.952428	0.155473	-0.926822	-0.510213	-1.67063	-0.798826	-1.66176	-0.674553	-1.94257	-1.486	-0.620426	-0.543965	-1.43618	-2.16897	-1.01404	-4.12565	-0.662164
1.08232	1.76991	-1.85238	2.00951	2.2971	0.188449	2.6229	-0.105921	-0.236977	2.39915	2.46622	1.48087	2.8628	-2.56619	1.81983	1.15369	1.18182	-0.398384	-5.55681	2.58995	3.41557	1.2249	1.94335	0.0446042	1.47129	-0.86819	3.30261	-0.0884818
2.38973	2.57601	2.5038	-0.128886	1.09184	3.15123	2.56811	1.03137	1.61423	1.78385	1.98703	-0.679077	2.35959	2.05795	1.98902	3.23013	2.91363	1.07075	1.01985	1.21171	2.38473	0.151829	2.24135	-1.52353	2.29678	0.899706	1.34214	2.01147
0.0415755	-0.408606	1.22417	-1.93354	-0.144547	0.126108	-1.00987	0.372796	-2.26937	0.835644	-0.776158	-0.153012	0.243326	-0.108529	-0.143915	0.0104293	-1.39889	-0.0899146	-3.47684	-0.171263	-0.527597	0.943842	-0.816328	-1.57634	0.769478	-1.7012	0.771198	-1.39778
0.0632686	0.163222	1.29451	-2.70525	1.8158	1.17551	-1.17411	0.319373	0.0937332	-0.652921	0.660227	0.886767	-0.950586	0.8891	-0.177802	1.08725	-0.28791	0.259615	-2.15094	1.03715	0.215719	0.602755	1.18189	0.951765	-0.206677	1.36761	-0.746667	0.35363
1.34657	-0.361677	-0.0883091	-3.55957	0.530694	0.922178	0.462974	0.272368	-1.42568	1.12859	1.63657	0.241651	-0.00963125	-0.510177	-0.772785	0.722681	0.269789	-0.448434	-2.07414	0.795211	0.25896	0.586511	1.0907	1.04463	1.13938	-0.883828	2.03228	-0.78275
-2.1406	-0.392554	-1.48703	-5.01298	-1.05296	-1.78073	-1.85201	-0.538753	-1.91091	-0.97707	-1.51726	-0.909445	-0.157798	-1.07642	-0.613297	-1.77693	-1.10091	-1.96891	-1.61123	-2.01144	-1.60446	-0.601444	-0.611306	-1.51258	-2.37689	-1.26134	-4.09642	-0.722141
0.845266	-0.0525449	1.73634	-3.32074	0.0730837	1.48147	0.549189	-0.518228	0.123267	1.99046	2.01706	-0.41764	-0.323613	1.71789	-0.303203	2.02153	0.383346	-0.79698	-1.17931	1.72423	1.66439	-2.24618	0.320251	0.989963	-0.0219718	-0.17688	3.41279	1.87944
1.3527	1.22404	1.1769	1.21118	0.753871	0.798807	2.84067	0.709815	-0.16773	1.97815	-1.48566	1.17025	1.767	1.4787	1.4577	0.975714	1.79736	1.38652	-1.773	0.264552	-0.23233	1.65931	-0.166414	1.0707	0.366153	0.94407	0.450987	1.60726
-0.528177	-0.331209	0.104472	-0.138194	0.693491	-1.18906	1.47773	-1.51721	-1.0763	-0.835306	0.473127	-0.786278	-1.31235	-0.824767	0.4557	-1.14183	0.88895	-2.11004	-2.36076	0.221587	0.580178	-1.80792	-0.161166	0.48277	0.254821	-0.585746	-0.975939	0.490029
1.34371	-0.731236	0.682931	0.480105	2.00852	1.65674	1.76359	-1.00407	-0.960096	1.44992	1.15547	0.483251	-1.1757	0.54735	0.915179	1.6765	2.04528	-1.20985	-4.20816	2.16847	0.433092	0.353067	1.52252	-0.116203	-0.364108	0.323926	2.19524	0.509367
2.49909	0.624701	1.16726	0.716884	1.60329	2.5939	3.24309	0.261875	1.94044	2.43903	1.71582	1.22587	0.779957	0.97155	0.74583	2.75041	2.35093	0.637853	0.10587	1.764	2.64865	2.12961	1.71597	0.931919	2.03134	2.19704	0.681606	1.44435
1.5892	0.612751	0.789559	0.950604	-0.37173	1.75408	0.652012	1.37578	2.28792	0.0131873	-1.10501	0.975648	0.844167	1.36866	0.318428	1.75843	1.19541	0.529717	-1.34537	0.686573	-0.788524	1.22933	1.13015	1.01892	0.403467	0.0138819	0.414897	-0.432802
0.00460012	-0.601787	0.286102	-2.27318	-0.655929	0.603565	-2.21007	-2.07581	-2.62196	0.585492	-1.4947	-0.406052	-1.00899	0.163163	-0.682447	-0.231938	-2.38426	-3.34596	-8.45613	0.498158	0.241178	-0.344223	-0.497007	-0.29292	-0.650518	-1.75385	-0.843508	0.760051
1.08461	-0.109937	-0.0066467	0.96608	1.15465	0.459533	0.596551	-0.502036	-0.0888589	1.4789	0.246745	-0.121772	-0.373516	0.681662	0.25497	0.471285	-0.374307	-0.666234	-2.74871	1.01336	1.2748	0.396371	1.5353	1.35671	0.671119	-0.756832	0.62228	1.36262
1.44832	-1.13261	1.02605	-0.0390009	0.708899	1.7015	0.875648	0.592346	1.49171	0.938759	-1.47185	0.543467	-0.47824	1.28329	-0.842981	1.69507	-0.381773	0.228376	-1.88648	1.66889	-1.26114	-0.249451	1.07317	0.747476	-0.247911	0.849929	0.474296	1.21404
-0.0302214	-0.152647	-0.537876	-3.69498	-0.284948	0.546781	-0.566108	-0.611607	-0.468993	1.41072	-1.36036	2.11398	-0.493143	-0.670195	-0.436979	0.656893	-0.982923	-0.881977	-3.04789	1.16504	0.336937	2.00542	-0.44508	1.05153	0.615223	0.514053	1.30992	0.835693
-0.45561	0.197407	-0.50842	-0.317343	0.979698	-0.533014	0.224423	1.14999	-0.182242	0.157346	-1.20266	1.01971	0.431564	-1.29792	0.503072	-0.883396	-0.417948	0.770295	-1.89516	0.0348916	0.0965879	1.57995	-0.19937	-0.246582	-0.648235	0.769131	-1.51227	0.190454
0.10869	-0.354892	-0.544432	-4.25607	-0.309562	-0.972711	-0.475552	-0.758106	-0.636987	-0.0882935	-0.661309	-0.358113	-0.787026	0.0558049	-1.77096	-0.746034	-1.76792	-1.0375	-3.95107	0.107784	0.0202975	-0.74793	-0.0910165	-0.848359	-2.28119	-2.43665	-1.92576	-0.969349
-0.346489	-1.43813	0.683962	-1.45618	1.3955	0.322692	0.223332	-0.182906	-1.34766	-0.116709	-2.07138	0.704394	-2.21181	0.700846	-1.08526	0.689112	-0.0857089	-0.0681142	-6.29495	1.45231	-1.50001	0.321168	0.182669	0.326873	-0.0180481	-0.410064	0.311152	-0.809483
-0.736041	-0.424834	-0.804299	-1.75274	-0.852765	-0.0701459	-0.799089	0.0392963	-2.44947	0.210162	-0.495273	-0.469342	-0.455914	-1.11914	-0.58017	0.346832	-2.06284	0.284971	-4.60611	-0.137825	-0.592585	-1.4492	-0.81463	-0.427215	-0.89488	-0.570298	-1.34027	-1.11148
0.206168	-0.840804	-0.426321	0.116424	-0.995892	0.950379	0.467031	-2.06068	-1.56888	-0.253336	-0.0552048	-0.872411	-1.61279	-0.404075	0.0315529	0.661062	-1.44584	-2.64281	-5.09501	-0.295546	0.328446	-1.13525	-0.824532	-0.143728	-0.313372	1.17297	-0.775563	-0.228786
-0.197811	0.538235	-1.32349	0.747516	0.0272048	-0.218925	0.656369	1.17795	-2.20616	-0.58308	-0.310352	0.128499	0.510229	-2.65176	0.370703	-0.302869	-0.238226	0.172572	-5.63203	-1.02385	-0.592677	0.0127218	0.520521	-0.01716	0.599165	-0.59113	0.263255	1.04198
-0.700735	0.744527	-0.138292	-2.61097	0.276616	0.233714	0.489875	-0.271144	-0.380007	-1.16783	0.46558	-0.00723074	-0.844032	-0.262317	0.812475	1.46636	-0.19054	0.904847	-1.01711	0.300967	-0.520317	0.587186	0.0227734	0.115987	-0.388993	0.439017	-1.08201	1.28132
-0.11549	0.838095	0.135952	-1.39678	1.17962	0.172969	2.09062	-0.531207	0.0106784	0.760122	0.916229	0.658367	1.6924	-0.265938	-0.0434058	0.153789	1.00163	-0.538012	-0.545659	1.06394	1.04036	0.353128	0.882076	0.704459	-0.425106	1.0695	-0.175827	-0.410913
1.04548	0.56961	0.946007	-2.02178	1.0369	0.246957	0.249511	0.990763	0.458534	0.284852	0.877125	1.30041	0.0153421	-0.263954	-0.5972	-0.373539	0.193869	1.55139	-0.472865	1.08807	1.87812	0.453108	0.0661877	1.34406	-0.23921	0.296529	1.30012	1.38409
1.76049	2.09768	0.474912	1.8525	-0.466553	0.759278	0.26442	2.20918	2.06345	-0.218045	2.07776	2.24569	2.17897	1.67628	1.77683	1.63321	2.97351	1.497	1.31935	-0.790602	-0.142994	0.707091	-0.616453	0.23139	0.0618143	-1.2045	2.23758	0.469974
0.21508	0.51024	0.118828	-1.88931	0.781862	-0.952824	1.42035	0.151786	-0.420839	0.640329	-0.867169	0.325966	0.853781	-0.133782	-1.58261	-0.371986	0.854182	-0.661168	-3.14012	-0.23272	0.471298	0.034045	1.2751	-0.983671	1.23261	1.29194	-0.670046	-0.9702
0.00769833	0.0437839	-0.322207	1.62366	0.804941	0.225485	1.6149	1.7136	0.594005	1.64529	-1.72169	0.780278	0.217677	0.158601	0.228877	-0.0711287	0.979914	1.89573	-2.50709	1.33004	-0.56233	0.346108	0.536195	-0.133279	0.91247	0.120641	1.7206	-0.145094
0.978382	1.08554	1.12275	0.531705	-0.215022	1.31907	0.856411	1.68417	2.01415	0.00902111	3.50582	0.142217	1.43216	1.06376	0.6438	1.15456	1.58502	1.47638	1.72096	0.186183	1.49073	0.901012	0.0856444	1.42924	0.694979	0.18129	0.395132	0.144978
-1.14779	-0.694438	0.244373	-2.02807	0.0699647	-0.687608	0.755923	-0.874805	-3.9135	-0.483987	-1.66353	-0.133147	-0.585334	-0.638295	-0.614797	-1.06725	-0.241706	-2.03147	-8.22999	-0.666554	-0.335522	-0.53954	0.393833	-1.39523	-1.08029	-0.325171	-2.12034	-1.05671
-1.17173	-1.15168	-0.618186	-6.32373	0.567303	-0.436296	-0.784439	-0.950887	-0.415668	-0.150652	-2.06915	-1.03956	-1.21589	-1.48415	-2.33742	-0.523701	-0.0258092	-1.89472	-1.84316	1.00198	-0.341101	0.240027	-0.236479	-0.631332	-0.0322802	0.153237	-2.24891	-0.287379
1.9355	1.7006	1.63096	0.585311	2.0693	1.88614	1.09435	2.33551	0.642647	-0.337891	2.33731	-1.45426	1.26872	1.20077	1.20634	2.46452	2.89883	2.48239	-2.46197	1.13617	1.78249	-2.11354	0.892449	-0.477841	0.126188	0.100111	1.54683	0.0330249
0.937126	0.417741	-0.12405	-0.147633	1.33383	2.05339	1.05834	1.22833	0.291179	0.927354	1.33474	1.31709	0.241444	0.269075	1.37893	1.53893	2.22088	0.791293	-0.982346	0.783743	2.62751	-0.281745	0.107486	1.93951	0.0870839	2.07179	2.50179	1.83885
-1.10431	-2.31323	-0.358396	-3.49433	-1.49711	-1.09942	-1.3659	-1.31963	-2.4332	-0.0120927	0.0196417	-0.761546	-2.40711	0.0459617	-2.23054	-1.5138	-1.18059	-2.58873	-6.65021	0.233791	-0.210479	-1.04179	-2.08136	-2.26004	-0.472832	-0.765661	-2.15422	-2.37452
-0.749461	-0.827291	-0.79436	-0.812684	-1.72477	-0.678364	-0.838942	-1.3732	-2.0318	-1.14673	-0.0271025	-0.659981	-1.48488	-1.84801	-1.34869	-1.26706	-1.2259	-1.44543	-4.80251	0.334843	0.223995	-1.1412	-2.18373	-0.729309	-0.264684	-2.19364	-0.870261	-1.67779
0.244541	0.420122	-0.224415	-0.412544	2.27797	0.665325	1.09168	-0.740817	-1.50003	-0.153026	0.982699	0.192002	0.391648	-0.43978	0.00423024	0.337817	2.59963	-1.66898	-6.98428	0.39764	0.641995	-0.799504	1.89372	0.129194	0.488009	0.7885	1.67995	0.75411
-1.23273	0.675585	-0.213256	-2.11521	0.636885	0.37939	-0.167911	-0.442431	-3.71488	-0.45432	1.43712	-0.373419	0.208427	0.0376367	-1.30769	0.42366	-0.800634	-1.32985	-7.87833	-0.909332	0.552705	0.353065	1.14528	0.43963	-0.186803	-0.703635	1.14303	-0.574409
0.900322	-0.129408	-0.0181855	-1.3474	-0.407033	0.637992	1.53907	-0.159804	-0.895794	1.63388	1.60827	-0.569765	-0.683279	-1.35271	0.327342	0.138399	0.508426	0.161945	0.438119	0.730318	1.73469	-0.923758	-0.155948	-0.48684	0.411381	1.48059	-1.20554	0.348935
0.974132	-0.0378781	-0.115436	-2.85904	1.47753	0.883583	0.633041	1.50517	0.0570024	1.37039	-0.900512	0.796769	0.521611	-0.216511	-0.617337	0.916038	-0.23456	0.687484	0.198429	0.136462	-2.00093	0.583336	0.998029	0.92932	-0.0432445	-1.36823	0.654674	-0.770069
-1.17411	-0.813354	-1.5126	-5.7495	0.6998	-1.25454	-0.306506	-0.866951	-1.42436	-1.87804	-1.27135	-0.889253	-0.55516	-2.72346	-0.956142	-1.26066	-1.38998	-0.931052	-3.71219	-0.111883	-1.08262	-1.1534	0.381513	-1.00461	-1.01061	-0.699955	-0.519128	-1.95588
-1.73713	-1.34864	-2.14873	-3.37314	-1.63585	-1.60614	-1.2362	-1.71914	-2.10358	-1.03895	-0.32376	-0.477533	-1.57252	-2.51625	-1.83126	-1.29554	-0.43103	-2.98503	-6.09145	-1.01768	-0.0944224	-1.12937	-2.29102	-1.24235	-1.90762	-0.0858243	-3.26161	-1.12376
0.0804844	0.580611	-0.773834	-1.73303	0.393974	-1.21616	0.0717121	0.096807	-0.611929	0.136002	-0.857196	0.66794	-0.0524313	-0.577711	-0.327463	-1.25318	0.440207	-1.05419	-1.09653	-0.783104	-0.368578	0.640203	-0.219562	0.716944	0.819645	1.08946	-1.37221	0.614839
0.227679	0.103636	0.0634371	1.70078	-0.112931	0.145667	0.657075	1.14639	1.61174	0.0101749	0.564296	1.24227	0.351658	0.747115	2.21082	0.0193607	2.01845	0.665361	-2.18991	1.52546	1.08432	0.96729	0.627257	-0.0761478	0.224796	0.527806	1.74599	-0.392381
-1.24641	-0.0183262	-1.39392	-2.60575	-1.2687	-0.20612	-1.70376	-0.127825	-0.513536	-1.61332	0.197966	-0.895518	-0.322395	-1.9754	0.455761	-0.0943593	-0.603781	-0.357492	-1.53581	-0.894111	-0.117479	-1.18912	-1.26671	-1.49365	-0.297081	-0.930881	0.546126	-0.396191
0.485696	-0.468553	0.0855388	-1.32529	0.369499	0.438987	0.287235	-0.133223	-0.599334	0.12304	-0.749905	0.454207	-0.234811	-1.28452	0.0401471	0.912027	-0.173148	0.0465182	-1.69669	0.538353	-0.714746	-0.532621	-0.571557	0.501311	-0.263133	1.29442	-1.27344	1.74907
-0.1547	-0.482637	-0.466576	-3.15205	-0.724751	0.175539	-0.195432	-1.54481	-1.18676	0.444703	-1.68152	1.50855	-0.810146	0.358216	-0.368212	0.076813	-0.705317	-1.95386	-6.18128	0.690012	-1.0627	1.00784	-0.89803	-0.543537	-0.3537	-1.2509	-0.396461	-0.94734
-1.52011	-0.560906	-2.52443	-7.2089	-0.990859	-1.42773	-0.788139	-1.60282	-1.8732	-0.23144	0.228931	1.11554	-0.658679	-2.08832	-2.44919	-1.63348	0.40139	-2.50364	-2.45158	-1.57502	-0.69936	-0.397821	-1.11982	-0.166099	-1.29211	-1.11977	0.687738	-1.20014
-1.12585	-1.08684	-1.41343	-4.86778	0.10712	-1.1462	-0.780756	-1.57971	-2.46885	0.500889	0.128398	1.9526	-1.48835	0.224315	0.105887	-1.06996	-0.727226	-2.52501	-3.16749	-0.724063	-0.581762	-0.597313	-0.247566	0.200975	-2.14206	-0.740774	-0.374612	-1.54303
-0.933506	-1.60559	-0.810395	-0.822875	-0.391057	-0.815304	-0.770138	-2.42616	-3.24222	-0.463033	-1.64371	-0.911898	-2.17434	-0.579483	-1.80123	-1.71493	-1.78342	-3.88498	-7.42008	-0.619924	-1.5706	-1.62423	-0.501533	-1.42775	-1.20172	-2.31772	-3.42724	-2.32191
1.35348	2.52738	2.445	1.36493	-0.00429244	1.33845	1.40764	0.694542	1.83317	0.238326	1.37553	-0.660051	2.42009	2.28871	0.347824	1.22279	-1.51295	2.22724	-0.483373	0.0182872	1.0465	0.434938	-1.08905	0.438558	0.802973	1.0974	1.47105	1.85077
0.448386	-1.17243	0.13863	-2.14428	-0.617345	0.859145	0.172674	-2.32976	-0.428663	0.778915	-1.47039	-0.0128424	-1.2754	0.922345	0.309041	0.679766	-1.07967	-2.73648	-5.04001	-0.0975632	0.43711	-0.511389	-1.56545	1.08915	-0.625078	-1.50221	1.97757	-0.0592732
-0.373015	-1.16324	-1.37449	-2.55892	-0.652042	-1.06359	0.549625	-0.282388	-1.05	-0.635508	0.624666	-0.195324	-1.39932	-1.00874	-1.13022	-2.07717	0.705496	-0.466826	-2.50167	-0.0499104	0.627214	0.212193	-1.6523	-0.0132605	-0.72862	0.0846613	-1.67101	-1.65759
0.307472	-1.58196	0.181881	-3.98136	0.679584	-2.10326	-0.188744	0.5292	-1.51367	1.77178	-0.5003	0.269262	-1.23698	-0.440777	-1.33656	-2.52563	-0.611125	0.07986	-4.76603	1.57867	0.415791	0.213036	0.844887	-0.259214	-0.437765	-1.13581	0.847089	0.496205
0.0694394	-0.549197	-0.048841	-4.50086	0.260707	0.809459	0.327296	0.886452	0.364068	0.641728	0.253023	0.827311	-0.261362	0.958077	-0.573344	0.353204	0.532696	0.205031	-3.42652	0.837596	-0.412838	0.518678	0.129236	0.781843	0.113658	1.57973	1.91973	-2.09567
-1.29202	-0.987468	-2.04734	-3.18342	0.388911	-0.759651	-1.11859	-2.34641	-2.61911	-0.632018	-1.15517	-1.19043	-1.43471	-1.70907	-1.71421	-0.397288	-1.39189	-3.69875	-7.93802	0.0389485	-0.637275	-0.254698	1.01637	-1.56366	-1.99015	-1.51725	-3.68817	-0.745933
-0.604899	0.971554	0.608211	-2.83899	-0.769848	-0.555147	0.716491	0.0404529	-1.36172	0.710277	0.4943	0.842859	1.14928	0.0637489	-0.891226	-0.487088	-0.84552	0.00609604	-3.97504	1.12602	-0.369718	0.421096	0.319534	-1.24811	-0.134065	-0.00228197	-2.16281	-0.761307
0.905262	-0.43741	0.51603	-3.23344	1.81605	-0.446459	1.06359	-0.925217	0.816511	0.984532	1.83228	0.0100992	-0.410171	-0.0581801	0.887429	-0.223718	0.139429	-0.535312	-0.613475	1.90818	0.90662	-1.15981	-0.0243914	-0.80247	1.01104	-0.459159	0.207695	-0.924419
0.185567	0.676224	-1.39168	-1.538	-0.604858	0.850671	0.0148644	-1.11235	-0.963579	-2.1139	-1.37354	-1.70645	0.359813	-2.47927	-0.705805	0.621797	0.0109688	-1.49401	-5.13777	-0.531144	-1.37773	0.407634	-1.48674	-0.947605	-0.983571	-2.29214	-3.16474	-0.0770561
0.738896	-0.98206	1.1949	1.86376	1.80667	0.672344	1.08881	-0.968576	-0.834972	1.91801	3.15273	-0.187073	-0.933593	1.38967	0.736265	1.26163	1.02235	-1.03955	-1.23839	1.28613	1.30219	-0.0243382	0.893807	-0.318863	0.748198	-1.46131	3.80705	0.196792
1.39968	1.04994	0.787959	-2.11814	1.39888	0.285232	0.0716897	-0.583961	0.201843	3.16222	-2.08328	1.93781	0.090233	1.67813	-1.22153	-0.0124546	-0.996709	0.640754	-1.40209	1.88164	1.19556	-0.830248	-0.192635	1.18969	0.820766	0.310961	0.953605	1.53999
0.468606	0.169062	1.01851	2.85346	0.253618	-0.754729	0.69835	0.0791021	-2.07695	-1.17788	-0.511295	1.23712	-0.809726	0.661781	2.04246	-1.06804	0.938322	-0.138782	-5.63383	-0.51372	-0.0266687	1.10891	-0.493039	0.0163015	-0.661296	0.508225	-1.07221	0.942532
1.02112	0.309654	-0.946086	-1.20986	-0.573683	0.0745012	-1.06775	0.228208	-0.774185	-1.09757	0.0505396	1.00241	0.02233	-1.51544	-0.707732	-0.273551	-0.37061	-0.821277	-5.04102	-1.09376	0.94257	1.11617	-0.384405	0.20648	1.30144	-0.253443	0.14449	0.273257
0.598382	0.0865823	0.281519	-0.108194	1.35594	-0.0354518	0.779722	0.565226	0.104468	1.44122	-1.12052	0.393661	-0.307368	0.778205	-0.449329	-0.218458	-0.733641	0.358506	-2.35599	0.192902	1.58384	-0.957261	0.766356	0.30787	-0.847949	-0.960611	-2.11824	0.604819
-0.88904	-2.13622	0.0633823	-0.975978	0.252182	-0.488894	-0.226743	-0.747613	-0.0477554	-0.62361	-0.773741	-0.189541	-2.02229	0.399305	-0.596948	-0.316992	-1.62672	-0.53296	-1.55484	-0.790906	-0.63448	-1.03566	-0.450096	1.01231	-0.0411592	0.331254	1.97917	-0.131735
0.42779	0.896181	1.33616	-1.15569	0.565943	-0.00438259	1.32768	0.885447	-0.641097	0.239876	-1.17608	2.24625	1.29128	1.71264	0.297995	-0.432934	0.775803	-0.00507484	-3.73946	0.187118	-0.203571	0.97232	0.685924	0.34243	0.464107	1.24759	1.24049	0.435243
-1.37184	-1.07269	-1.47502	-8.79092	0.606655	-0.547567	0.130224	-0.483135	-2.88054	0.565771	-1.98006	0.00881344	-1.50983	-1.24514	-1.29705	-0.0907514	-0.925016	-1.60099	-2.17558	-0.186015	-0.79717	-0.278498	2.08516	-0.673944	-1.63241	-1.87636	-3.95551	-0.47642
-2.1462	-0.374694	-1.48902	-7.36527	-1.01867	-1.78034	-1.85828	-0.514029	-1.90742	-0.979042	-1.60177	-0.908755	-0.171049	-1.05274	-0.667128	-1.74121	-1.08547	-1.94997	-1.64785	-2.03691	-1.60197	-0.605741	-0.611398	-1.52543	-2.31971	-1.12893	-1.99365	-0.715158
-0.415046	0.554159	-0.594058	-7.9793	1.27007	-0.285714	-0.358309	0.287139	-2.49491	-1.41346	0.105122	0.277849	1.19473	-0.870867	-1.82612	0.245356	-0.66024	0.664447	-2.22772	-0.6857	-0.546086	0.881122	0.781282	-0.138555	-0.286152	-2.73876	-0.076529	-1.22189
2.182	1.28959	-0.238895	-0.467167	0.822825	0.423336	1.85876	1.38317	2.17877	0.3594	3.2373	1.05844	1.97859	0.774737	0.731562	0.256291	2.25436	0.762019	-0.774258	1.16697	1.60076	1.00218	1.19428	2.39516	1.37872	1.30361	2.36484	1.13043
-0.722414	-1.6589	-0.558411	-2.32901	-0.118312	-1.00894	-0.916205	-1.69558	-2.6577	-0.235189	-0.697434	-0.4646	-1.91038	-1.16813	0.400227	-0.828372	-0.862343	-2.88469	-3.6465	-0.351096	0.304091	-1.0836	-0.421513	-0.731878	-0.621236	-1.22342	-2.72102	-0.096822
0.800849	-0.737268	0.583889	0.0308414	2.07722	0.353341	1.3224	0.460908	-2.20323	1.45204	-0.521478	0.502202	-0.218317	1.03865	0.0243998	0.202992	0.597737	-0.482627	-7.05279	0.457852	1.75214	1.3048	1.41881	0.694819	-0.0348067	0.201165	1.77037	0.852805
0.653545	0.667994	0.0197678	-1.1245	-0.818363	-0.603598	-1.0121	2.0006	0.00129162	0.350302	0.513391	0.121035	-0.504968	0.824195	-0.320097	-0.468564	1.12806	1.26039	-4.16468	0.406798	0.485599	0.190075	0.597065	-0.394134	0.0441763	1.37652	-2.00814	-1.27869
-1.51346	0.0236767	0.0900021	-3.63273	-0.680474	-1.12485	0.223023	0.561775	-3.51014	-0.216015	-2.17136	-0.358664	-0.779486	-0.135841	-1.40362	-1.68863	-1.16369	-0.164486	-8.13942	-0.964753	0.303495	-0.345958	0.200862	-0.370334	0.535122	-0.122944	-1.87856	-2.40195
0.44613	-0.39878	0.203625	-1.27351	-0.160227	1.48988	-0.47815	-0.699073	-0.837021	0.967532	0.288692	-2.64287	-0.226471	1.13959	-0.402326	1.13224	-1.62552	-0.0307495	-5.59456	1.01719	0.0767948	-0.407006	-1.00885	0.583664	0.559629	-0.0389985	0.418177	1.07463
0.684656	1.27932	-0.243884	-2.59202	-0.63732	0.016174	0.0376871	2.1509	-0.317637	0.734658	0.716294	1.16848	0.802673	-0.524031	-0.260539	0.0425198	0.3142	3.15687	-0.79136	0.109734	1.05263	0.287438	-0.776958	2.11953	0.247278	-1.01986	-0.54413	0.098472
0.535081	-0.408517	1.0111	-1.42529	2.05343	-0.2839	1.56115	-0.339067	-1.05472	-1.21273	0.347522	0.670191	-0.516389	0.442052	-0.391659	-1.00748	0.312756	-0.942518	-3.72804	-0.178394	-0.0465148	-0.301035	1.04949	-0.422072	1.25289	-0.222333	-1.53585	-1.7915
-0.893709	-0.347059	-1.53829	-1.78858	-0.820778	-0.706159	-0.203454	-0.611861	-0.972499	0.50837	-0.240167	0.116281	-0.490603	-0.916875	-1.21588	-0.514057	-1.20955	-0.805396	-3.7406	-0.196879	-0.466737	0.329506	-0.92864	-0.231677	0.340793	-0.891221	-0.923958	-0.554892
-0.268767	0.968185	-0.707781	0.652213	0.30908	0.195559	0.558975	-0.328007	0.971881	0.548853	-0.0390102	0.920103	1.25858	-0.573162	0.0807988	0.00534988	0.152186	-0.251707	-1.33851	0.589099	1.15928	1.05334	0.862831	-0.364454	0.206008	-0.23886	-0.467049	-1.69653
-0.19534	-0.495644	-2.07337	-2.56736	-0.853222	-1.53436	-0.603045	0.00984818	-0.211966	-0.274932	-1.1788	-1.18856	0.367226	-1.46936	0.376595	-1.18834	0.290179	-0.336381	-2.11176	-1.8397	-0.212758	-0.781865	-2.14174	-0.550196	-0.821468	-0.117981	-2.62117	-0.97285
1.21249	1.23672	0.430669	0.595928	0.741924	0.573173	0.159092	-0.0923758	-2.35298	0.51658	-1.01021	0.0177512	0.0218458	-0.758587	-0.00170754	0.951046	0.409476	-0.361895	-2.73957	-0.744554	0.515265	-0.0262521	0.658848	-0.302194	0.839009	-1.39555	-0.602712	0.318009
-0.265519	-0.762113	0.158542	-3.16876	-1.02151	0.610934	0.968006	-0.627709	0.403286	0.592384	-2.18392	0.0626306	0.323909	-0.984367	-0.642189	1.19076	0.799301	-0.911304	-0.352282	-1.33988	0.443088	0.10165	-1.51187	0.722192	0.264573	-0.870204	-0.328886	-0.421618
-0.444689	0.0701495	-0.457897	0.0142521	-1.0592	-0.659198	0.629351	1.0529	0.34815	-0.23988	1.14699	-0.632685	-0.227538	-0.0910993	0.660433	-0.601965	1.27473	1.1978	-2.37332	0.324166	-0.0362624	-0.367319	-0.84829	0.612185	-0.647155	-0.984547	-0.549366	0.159871
-0.143852	0.979305	0.484746	-0.248327	-0.297192	1.22352	1.62797	-0.165281	-0.821326	-0.416913	0.370267	0.725212	0.681265	0.108196	-0.637988	0.997618	-0.0907802	0.124071	-2.60034	0.266731	0.198809	0.00135172	-0.850459	0.0290097	0.0813794	0.050534	0.373889	-0.344367
0.415682	-0.869803	0.535623	-3.49833	-0.837893	0.190008	-1.08393	-0.93233	-0.0271887	-0.0136114	-2.13837	0.875154	-1.60943	-0.373526	0.290164	0.235408	-0.276627	-1.0405	-2.08188	1.26903	-1.05395	-0.29405	-1.54852	0.436975	1.11162	0.507072	0.263609	0.727212
2.45207	2.45601	2.3797	1.50167	1.8713	2.00841	1.86079	2.07167	2.20624	-1.01961	1.70398	2.7692	2.66279	1.91789	0.932895	2.213	0.987418	2.47869	-1.06065	1.53642	1.99417	-0.840612	0.0855542	1.59557	1.18587	0.326263	3.61283	0.474695
0.708135	1.00617	0.767071	-0.688068	0.170507	-0.495759	0.744542	-0.152422	0.561947	-0.0929122	1.01844	-0.473714	1.34852	0.684323	0.57216	-0.407738	1.11334	-0.731508	-0.0802131	-0.388608	-0.585597	-0.0626554	-0.105603	0.782447	-1.08754	-0.538125	-1.55975	-0.7424
-1.55671	0.909598	-1.03267	-3.58387	-2.31738	-0.631484	-1.64061	0.187658	-0.622545	-0.458518	0.615727	0.137916	0.477716	-0.948928	-1.82556	-0.894052	-1.59439	-1.02122	-1.73299	-0.115116	0.430768	-0.126452	-2.67242	-1.68659	-2.60286	-0.0199887	-2.09132	-1.76051
-1.35332	-1.53504	-1.77407	-1.83897	-1.26735	-0.237298	-0.817078	-1.37614	-0.884705	0.225914	-0.466386	-0.12606	-1.83721	-1.06263	-2.37027	-0.390225	-1.68823	-2.01229	-5.55897	0.225978	-0.0847856	0.0136432	-0.841802	0.467621	-0.346219	-1.85528	0.706991	0.0635735
0.0300542	1.97207	-0.116535	-1.80949	-0.501972	-0.661377	0.0805916	1.91406	0.177307	-0.0805831	-0.255507	0.453519	2.76751	0.667383	0.369805	-0.0744456	0.966725	1.70822	-2.85571	-1.06456	0.211877	0.38866	-0.319051	0.9784	-0.488431	-1.87082	0.0322651	0.291738
0.239471	-1.05242	0.241685	0.380254	-0.371178	-0.557006	1.10309	-0.431256	-0.989307	-0.638632	1.10702	-0.877872	-1.14572	-0.653859	0.576476	-0.32427	0.5638	-1.26328	-3.69647	-0.0963197	-0.0262332	0.763493	1.5751	0.372353	0.724324	0.246405	0.170642	1.95788
0.207453	-0.770192	-2.04827	-2.0348	-0.462337	0.0604349	0.379357	-1.09739	-1.78422	-0.30685	0.0128247	-0.155663	-1.2464	-1.55445	-0.34251	-0.040844	0.385045	-1.10587	-4.06433	-0.695152	-0.234479	0.479552	-0.84693	0.382739	0.373043	0.426998	0.0215338	-1.11898
-0.658347	-0.56199	-0.885067	-1.48471	-0.0096029	-1.35414	-0.922768	-1.69864	-1.13719	0.304003	0.851615	-0.912277	-0.882762	-0.322577	-1.01653	-0.932431	-1.30216	-2.53403	-5.64222	-0.369075	0.445716	-0.891643	-0.464251	-0.238761	-0.17679	-2.25588	-0.40664	0.380409
1.24969	-0.232543	0.837082	-1.15629	1.55204	1.17733	0.812741	0.525647	0.864237	0.966215	1.78272	0.349756	-0.435603	0.220784	-0.956954	0.540206	1.03553	0.270299	-1.91864	1.88049	1.34542	0.0614351	2.22809	0.651861	1.19388	2.15582	1.86943	0.800302
1.01692	0.388172	0.053118	-0.136949	0.69596	0.399796	1.06487	0.00274417	0.810364	-0.381564	0.458969	0.10747	0.83421	-0.144295	0.254659	1.14298	-0.219544	-0.120816	-3.69438	-0.366153	2.46445	0.473148	0.582169	-0.0114788	0.430943	-1.01849	0.243484	0.753164
0.491759	0.847229	0.525173	-3.40202	-0.800396	0.0138716	1.07178	0.982874	1.29328	0.293221	0.25836	-0.37909	1.32703	1.25757	0.152531	0.370029	0.987015	1.83569	0.110338	0.182864	0.162929	0.296442	-0.779323	0.245251	1.02532	-0.636722	-1.05477	0.205324
0.0229721	-0.862331	-0.956903	1.77809	2.74976	0.969204	0.707903	-1.90623	-2.88721	-0.0859756	2.94138	-0.967287	-0.873375	-0.923423	0.513744	0.625468	0.719674	-3.22083	-7.344	-0.375074	1.70678	-0.948217	2.33567	-0.289705	-0.0214761	-3.21089	0.820203	0.112462
0.923028	-0.592708	-0.770968	1.47488	1.00343	0.597814	0.941817	-0.0549809	-0.910155	-1.07607	-0.00357119	0.813642	-0.285984	-2.23814	2.40396	0.895016	1.49512	-1.17452	-4.95035	0.0831737	-0.00412264	0.100079	0.735348	1.28881	0.769344	-0.0850474	0.190913	0.995306
0.907536	1.27583	-0.300191	-2.93205	0.285895	-0.328689	-1.51879	0.39948	0.30938	0.895872	0.666892	1.51578	0.946672	0.550118	-0.745706	-0.0647867	-0.495027	0.371292	-2.27267	1.3288	-0.304781	0.360444	0.585284	0.24312	0.349813	1.69453	-0.800307	0.409754
-1.67229	-1.67493	-1.12872	-1.80335	-1.71366	-1.0356	-1.56961	-2.29059	-2.62511	-0.514912	-1.58766	-0.56813	-1.94	-0.594316	-1.66271	-1.169	-2.66485	-3.05334	-9.03473	-0.11732	-1.65086	-2.24683	-1.80062	-1.99992	-1.08146	0.896276	-2.20528	-1.9627
3.53828	0.48577	1.89812	0.798157	1.11856	1.79801	0.854262	1.1747	1.96965	0.768188	3.57871	-0.917896	2.42643	-1.43479	1.72189	2.04745	3.14205	1.4173	0.821903	-0.0827044	1.7931	-0.455604	1.62614	2.51348	1.26109	-0.237888	3.55286	1.92921
0.210179	0.176576	0.287698	-4.67858	0.333519	1.91791	-0.796259	-0.214381	-0.252147	3.22292	-0.813549	0.154675	0.557096	1.01412	-1.08319	0.672014	-1.09589	0.518027	-4.76053	1.98689	0.344311	-0.132334	-1.20937	0.906271	0.617351	-0.128241	3.43223	-0.994538
0.798094	0.902755	0.511538	0.563635	1.68796	0.453036	1.74973	-0.0650081	-1.2686	1.04264	-0.123955	-0.28135	0.665559	0.660433	0.431027	0.423955	1.63136	0.582438	-1.6986	-0.797405	0.810552	0.655011	0.0193209	-0.458862	0.720594	1.45993	-1.06638	0.972175
2.39419	-0.481372	0.463235	-1.02783	0.426622	0.665107	-0.490633	0.247572	0.937201	1.62435	0.538224	0.862254	-0.895982	1.32222	-1.31215	1.13974	0.439339	-1.21483	-4.77954	3.34748	1.32786	-0.708341	1.61812	0.64375	-0.200747	-0.53083	0.258868	0.149578
0.0944934	0.744095	-0.980657	-0.148857	-0.803336	-1.19763	1.60529	-0.055233	-2.31776	0.963514	-0.790521	-0.180787	0.360539	-2.08873	0.178233	-2.49897	0.6945	0.364865	-4.96551	2.36435	-0.704445	-0.864239	-1.28635	-0.536869	0.163888	0.123709	-2.59417	0.436331
0.0779044	-0.239853	1.37246	0.334229	-0.45134	0.392977	0.66282	-1.88308	-0.0499153	-0.601764	0.630133	1.00265	-1.03056	1.64599	0.244567	0.457885	0.434156	-1.37107	-3.70908	-0.463935	1.15828	-0.751295	-0.97776	1.12691	-0.0309784	0.0758707	1.95414	-2.7445
1.10142	-0.393213	0.126313	0.38818	0.698502	0.206677	-0.16336	0.889414	2.08566	1.6514	1.86148	0.881214	-0.770854	0.594785	0.238597	0.174094	1.51103	1.13628	0.364081	1.53061	1.57704	1.09264	-0.573259	1.43399	0.0839025	2.01152	-0.0206465	0.868857
0.619982	0.399762	0.814768	-1.92657	0.314853	-1.21429	0.758908	0.273798	-1.0812	-0.593785	-0.265455	-0.275221	-0.243029	-1.55602	0.711666	-1.3342	-0.0467622	-0.240204	-4.30047	1.11559	-1.00464	-0.497154	0.0827793	-1.4896	0.00397298	0.0944641	-1.58037	-0.954281
1.64519	-0.170241	0.949756	-2.32718	0.795764	1.33282	-0.00795412	-0.0119344	0.208436	0.0479413	-1.67147	-0.085124	-0.0577612	0.813362	-0.889983	1.02937	-0.487684	-0.0780591	-1.24634	0.443024	-0.799132	0.27814	-0.301639	0.456313	0.651778	-0.306032	-1.59413	0.480431
-0.718723	-2.30209	-0.0664322	0.46027	-1.48807	-1.23849	-0.764664	-2.23943	-1.01088	-0.43917	-0.992251	-0.258459	-1.63902	-2.36338	0.850743	-1.04443	-1.46795	-3.62716	-5.75209	-1.28581	0.254894	-0.893806	-1.93362	-0.558262	0.826034	-1.11288	-0.835865	-1.25924
-0.575706	1.65611	0.319008	0.0285692	-0.250354	0.602784	0.313035	1.49252	-0.34557	0.45727	0.376999	1.41109	1.77348	0.140293	0.0467759	0.73779	-0.290107	1.53461	-1.82364	0.86509	0.74618	0.417888	0.148015	0.113887	0.486632	0.440469	0.68344	0.835647
0.94373	-0.894024	0.0293619	-3.56635	-0.309213	-0.275891	-0.516229	0.494945	-0.845315	0.171422	1.14436	-0.574771	0.462171	-1.04295	-0.169872	-0.637082	0.520284	-1.88969	-4.56905	0.414245	0.116989	-1.28471	0.90479	0.00780873	-1.31987	-0.991541	-0.983487	-0.0858365
0.652333	-0.68954	0.316625	-0.492701	-0.241526	0.176617	-0.833128	0.949684	0.600663	-0.582335	0.0805937	0.540927	-0.291068	-0.390676	0.517062	-0.308934	-0.68258	0.123425	-1.64148	-0.274423	0.166073	-0.342684	-0.693182	-0.779917	0.103052	-0.586035	0.520938	0.0841048
1.90759	0.491327	0.443044	1.00704	-0.284737	0.374198	1.01634	2.98708	-0.987252	0.999328	2.99673	1.51618	0.24148	0.915986	1.92548	0.230104	1.62257	3.76443	-2.12456	1.44108	2.14136	1.92393	1.00528	0.704986	2.23035	3.49085	-1.44523	0.788429
-0.144136	-0.479912	-0.376444	-0.103502	-0.08403	-0.267631	-0.0732374	0.445861	-0.961351	1.23284	1.60297	-1.17194	-1.12503	-0.124102	-0.488672	-0.393283	0.819879	-0.226178	-3.4954	0.718676	1.86083	-1.41476	-0.497252	0.6024	1.27639	-0.967474	1.13983	-1.3444
0.226967	0.284862	-0.102069	1.15147	-0.00694097	-0.375522	1.80254	-0.127481	-0.655443	1.52573	-1.46326	0.0783903	0.583677	-2.81933	0.838938	0.127405	-0.659096	1.11017	-1.47576	-1.31919	1.0312	1.65594	0.00123626	0.277104	-0.0570409	0.934892	-1.71911	-1.04779
0.190872	1.54042	-0.712013	1.2319	-0.426119	-0.17194	0.21295	1.622	0.777301	-0.941729	0.727485	-0.170058	1.51958	-0.300298	-2.44439	-0.817611	0.200418	1.54553	-1.39004	-0.202026	0.746092	-1.73957	-0.945292	-0.725068	0.0123525	0.846761	-4.44011	-0.841294
2.1702	0.75164	0.928771	1.86297	-1.01861	0.533145	1.82127	0.512572	1.73573	0.667891	1.16993	1.00072	1.04563	1.87596	0.843986	0.469335	-0.830254	0.0894656	0.343524	0.716849	0.929959	1.61014	-0.0463507	1.88616	-0.555195	-0.785638	0.388109	1.45354
0.610675	1.08239	0.740382	-2.5606	-0.892317	1.06158	-0.107724	-0.953978	0.0852972	1.98988	0.895418	1.04736	0.435545	1.62157	-2.10856	0.747277	-0.957388	-1.86294	-3.40534	1.53652	0.514799	0.737554	-0.212355	1.31065	0.354327	1.54569	3.27303	0.775437
-1.48808	-0.684424	-0.499636	-3.2915	-0.498384	-1.15765	0.104662	-1.87749	-0.539045	-1.05064	-0.201774	-0.293827	-0.747524	-1.39297	-0.993149	-1.85072	1.4652	-1.92713	-2.05651	-0.664948	1.176	-0.882874	-1.32057	0.00813823	-1.74733	-2.09469	-1.13766	-0.111189
-2.12367	-0.362963	-1.48087	-7.36502	-1.01004	-1.77472	-1.84801	-0.501332	-1.8837	-0.9831	-1.58968	-0.91113	-0.154102	-1.04419	-0.661757	-1.73491	-1.06873	-1.93144	-1.59844	-2.03278	-1.59496	-0.606886	-0.607673	-1.52169	-2.30814	-1.11638	-1.98437	-0.710589
1.07061	2.18524	0.167306	3.06955	1.00229	2.76947	0.608097	1.75509	1.70347	1.21247	1.32934	-0.250525	2.09149	0.838963	2.04674	3.15857	1.55565	1.9751	-1.00278	1.57571	1.58614	-2.24879	1.30429	1.64476	-0.60913	2.21527	2.15151	2.02289
0.948774	0.718767	-0.782436	-1.97131	-0.832668	0.794559	0.00160897	0.648467	-1.08622	2.46043	-1.68939	1.10071	0.839074	1.01704	-0.0807708	0.153632	1.04235	-2.47251	-5.64592	0.790202	-2.18049	0.374334	2.31788	-0.604868	0.478932	1.77863	2.80232	-0.165345
0.217833	-1.75347	0.315093	0.93797	1.45129	0.424832	0.442254	-1.3406	-0.837724	0.608306	-0.529972	-0.257748	-1.8726	0.475047	0.979628	0.139957	-0.160521	-1.93287	-3.46605	0.405726	-0.826813	0.370471	1.12129	1.26017	0.0983658	1.2598	-0.650649	1.40003
0.0822838	-1.03913	-0.690666	-4.13974	0.142933	-0.639867	-0.70237	-0.721137	-0.470815	0.637472	-0.95203	0.22019	-1.24773	-0.693291	-1.884	-0.0967005	-1.98352	-0.676032	-3.78431	0.324219	-0.327448	-1.15293	0.532824	0.0263043	-0.084793	-0.078456	1.07024	-1.78393
-0.0516676	1.40349	0.440414	-2.19687	0.726509	2.23141	1.95901	0.408876	0.753678	-0.0195001	3.70652	-0.529576	1.29078	1.26205	-0.645448	2.19739	1.99288	1.23076	-3.35163	0.245149	3.26427	0.415355	-0.150574	2.26841	1.06749	1.76945	0.841537	1.21663
0.0901298	-0.122662	1.58699	-2.31954	0.532701	-0.296359	0.661188	-1.19831	-1.70791	2.52957	0.775301	0.624825	-0.838392	0.956335	-1.91897	-0.766126	-0.137162	-1.02398	-4.19865	2.66843	0.589581	0.531608	0.342619	0.965397	0.103466	-0.887108	2.13998	0.458294
0.227927	1.03167	-0.157176	1.70828	0.365406	-0.890703	0.406957	1.00093	1.80553	-1.23738	0.867079	0.608579	1.27162	0.257002	0.705489	-1.35737	0.296782	1.08675	0.20299	0.0452724	-0.80599	1.09154	0.45136	1.19633	0.403177	1.73298	1.98496	0.140408
-0.660991	-1.1299	1.08448	-0.196383	0.69925	-0.0383697	-1.34422	-2.41273	-2.15363	-0.00852763	0.409008	-0.843384	-1.20316	0.0239181	-0.591404	0.0668808	-0.75682	-3.13326	-4.25731	0.364967	-0.181073	-1.25397	-0.644	-1.42229	-0.478809	-1.38633	-0.238685	-1.95052
0.180714	0.0326223	1.26391	-0.562199	2.09927	0.647248	1.6553	-1.5739	-1.0249	0.577057	0.734485	-2.00781	-0.761692	1.29191	-0.583822	0.00587066	0.304976	-1.85688	-4.77512	0.770976	1.03897	-1.38548	1.29637	0.710086	0.608328	-0.0968527	0.621066	-0.104328
1.36536	1.49761	2.52175	-1.05632	-0.156515	0.118131	0.126172	0.674206	0.524946	0.733226	-0.00670851	1.6254	1.63168	2.1573	0.224652	0.179893	1.8373	0.373766	0.0997935	0.124838	1.26528	1.37822	-0.302863	-0.489371	1.35587	0.6078	1.24748	-0.748093
-0.23143	-0.576062	-0.24237	-3.41482	-0.799935	-0.937432	-2.19694	-0.24428	-2.37888	-0.425184	-3.42553	0.951761	-0.923019	-1.93896	-1.92792	-0.939447	-2.17027	0.313644	-7.19899	-0.536724	-0.429992	-0.225474	-1.90084	0.0130144	-0.877587	-0.823221	-0.0320698	0.392433
1.55344	0.0224276	0.796007	-0.554408	0.240645	2.33526	1.09174	-0.527762	0.933296	0.464408	1.74924	1.79926	0.930692	-0.390279	-0.725059	2.33109	-0.606212	0.190534	-2.47782	1.73013	0.706427	1.8671	-0.718591	0.624754	2.00194	1.46183	1.06195	0.907282
0.976403	1.30955	0.0867312	-2.19404	0.838108	-0.705851	0.726495	0.838108	-0.314104	-0.825597	-0.0126564	-0.53469	1.36721	0.110073	0.566324	-0.285632	0.536291	1.26855	-1.46731	-0.722098	-0.96114	0.88244	1.13647	0.334985	0.328322	-1.23691	1.45101	1.93911
0.138215	0.432041	0.550097	1.52354	-0.170205	2.75114	-0.572428	1.68917	0.0451971	0.226925	-1.4358	0.528556	0.0497895	0.889806	-0.202904	2.40273	0.355349	1.3451	-3.53442	0.963716	-0.846419	1.15465	-0.117129	0.933473	-1.44109	-0.40164	0.417094	0.259923
-2.27326	-1.35358	-1.42938	-1.88141	-1.06536	-1.06091	-2.37681	-1.5555	-3.14247	0.717585	-1.06188	0.183776	-2.84017	-1.95619	-1.24788	-1.50406	-1.98175	-1.20414	-7.75175	1.36756	-1.17691	-0.23556	-1.65511	-1.59102	-1.44175	-0.239438	-0.830547	-0.661613
1.81585	0.653627	1.36874	1.02235	0.0267422	2.73866	1.4711	-0.808512	-1.03222	1.12055	-2.14191	1.11857	0.774139	0.187153	-0.461649	2.86151	0.582601	0.703548	-3.01537	0.329648	2.20577	0.931571	-1.42481	0.323429	0.651554	0.755584	-0.247331	0.828399
-0.378988	-0.0255108	-0.711272	-2.92578	-1.70427	0.472032	-1.69498	0.625856	-2.78999	0.393836	-4.07386	0.385891	0.270233	-1.96913	-0.940814	0.0291642	-2.13457	0.374764	-6.43647	0.256904	-1.57236	0.115344	-2.12188	-2.05189	0.236689	-1.82618	-2.5211	-1.37105
1.05124	0.0446067	-0.380241	0.787919	0.123337	0.098329	0.640414	0.522281	0.629391	0.867638	1.84808	0.40126	-0.374494	-0.0614478	1.27929	-0.471717	2.03916	-0.175281	0.0164812	1.06044	1.27856	-1.8591	0.692486	0.866787	-0.226226	2.23577	0.999148	0.113018
2.94846	0.976989	0.64858	0.337795	1.98618	2.00072	0.713231	-0.0746402	0.0737187	2.52934	1.72234	1.94008	1.07341	2.1331	0.996582	2.39242	1.11412	0.67461	-3.37579	2.55216	2.17846	1.75879	1.46505	1.19118	1.69916	0.413709	2.41734	0.0327035
-1.99489	-0.295631	-1.43477	-7.36686	-0.959939	-1.74265	-1.78924	-0.428999	-1.7464	-1.00659	-1.52058	-0.924829	-0.0559517	-0.995444	-0.630833	-1.69891	-0.972586	-1.82655	-1.31222	-2.00939	-1.55512	-0.613433	-0.586226	-1.49966	-2.24057	-1.04558	-1.93006	-0.684096
1.42532	2.2306	0.374907	-0.849132	1.67412	2.1196	2.58801	0.614123	0.607922	0.0660116	-1.30494	1.11806	2.30579	0.89906	0.505915	1.93311	2.28352	0.678357	-0.534687	-1.27849	-0.814702	1.3885	1.77565	1.0031	1.61797	0.315248	3.52976	0.455243
0.117316	2.04794	-0.76622	0.263505	0.425132	1.5328	0.641239	1.22958	0.26831	0.674107	-1.11457	3.41076	1.74104	-0.891226	0.0105057	1.4186	0.0455462	1.82602	-2.39109	0.258622	0.111048	2.31177	0.400446	0.450367	1.40135	0.883145	1.02202	-0.649264
0.0980974	0.459691	-1.02809	-5.798	-0.853168	-0.362794	0.215932	-0.51427	-0.856679	0.0512317	0.0800488	0.259351	0.0765025	-1.84042	-2.48897	-0.442465	0.400356	-0.100825	-3.70784	1.03393	0.648644	0.410486	-1.74157	-0.80338	0.488778	0.267725	-0.448	-1.2351
-0.605595	-0.331273	0.348638	-2.49571	-1.05866	-0.282803	0.273928	-0.409161	-0.558987	-0.628768	-0.0545358	0.186023	0.0173622	-0.71111	0.595467	-0.439335	0.063832	-0.3611	-0.10161	-1.04769	-0.296968	0.901874	-0.62907	-0.343105	-0.446902	-0.618887	-1.49987	-3.10338
1.68006	1.28349	0.647355	3.83669	0.658269	2.05729	1.36508	-0.450113	0.024012	0.509806	1.71521	1.87546	-0.00435586	-0.26993	2.73352	1.96206	1.4464	0.00882805	-1.38075	1.47861	1.56859	1.55162	0.796211	0.378943	-0.321419	-0.0860177	1.23685	-1.57207
-0.648719	-1.491	0.519802	-3.92695	1.20451	-0.976588	2.46562	-0.934891	-2.4147	0.694017	0.390683	1.53054	-1.3664	0.133275	-2.42712	-1.85165	1.19624	-1.18077	-6.9119	1.06203	0.576762	1.67927	0.890112	0.452634	0.849786	0.351989	1.58894	-0.299224
-1.49635	-1.22474	-0.309563	0.429509	-0.445867	0.552962	-0.494841	-0.777074	-2.90091	-1.60463	-1.76914	-0.664244	-1.96764	-1.69334	0.308187	0.839831	-0.838506	-1.67573	-6.74475	-0.0571997	-0.570716	-0.749209	-1.68615	-0.549244	-1.64386	0.43856	-0.706884	-1.32922
-0.183132	0.00565187	-0.0233855	-0.9386	-0.15353	-0.0357719	-1.42359	-0.820913	-0.429998	-0.0356594	-1.32367	1.07532	-0.282124	-0.31532	0.867174	-0.0532768	-0.851166	-1.0671	-1.48798	0.46608	-1.50918	1.22992	0.0453188	0.075429	-1.39604	-1.36177	0.814235	0.533294
0.489825	0.785776	-1.13559	-1.28246	1.24132	-0.381966	1.53767	1.00884	1.24957	0.611386	1.80134	-0.00835481	0.6877	-1.04597	-0.336031	-1.32436	0.814565	0.605139	2.15462	0.611787	1.43001	-0.255767	1.02228	0.561884	1.53566	2.33645	1.50309	0.46625
0.435213	-0.966431	0.391099	-0.903168	0.801459	-0.870573	0.966991	0.517839	-1.02002	0.526487	0.565366	0.307478	-1.02436	-1.12092	-1.10936	-0.752249	0.597518	0.185398	-3.95772	0.938601	1.52053	0.429338	0.667675	-2.23931	0.750025	-0.118316	0.212277	1.13202
-0.546904	-1.63233	0.137357	-1.96873	-0.97728	-0.175428	-2.30357	-0.905756	-4.17877	0.793339	-0.52357	-0.994131	-3.05315	-0.942876	-2.15036	0.929199	-2.46918	-4.83686	-8.54338	0.318975	-0.280586	-1.9296	-2.2225	-1.19942	0.224534	-1.84851	-0.0963382	-1.972
-2.18587	-0.416864	-1.50417	-4.95995	-1.07041	-1.79292	-1.87357	-0.564859	-1.95991	-0.968667	-1.54382	-0.904498	-0.193384	-1.09432	-0.625132	-1.78948	-1.13625	-2.00596	-1.7168	-2.01978	-1.61872	-0.599222	-0.619097	-1.52084	-2.4	-1.291	-4.09082	-0.729608
-0.412898	-0.138049	-1.2435	-0.882024	-0.625745	0.267125	-0.281728	-0.0850648	-0.22224	-0.347511	0.472243	-0.0120283	0.140968	-1.90612	-1.21133	0.115104	-0.596177	0.39792	-4.95257	0.501534	0.198701	-0.231018	-1.16551	-0.626434	0.714227	0.639948	0.664649	1.15765
0.475493	-0.946009	-0.50846	-5.02995	1.8605	-1.17622	1.64754	0.212048	-1.41492	0.737467	0.153398	-1.33685	-1.3928	0.0462613	-0.0936365	-1.96967	1.08712	-0.10393	-1.30276	0.167645	-0.303912	-0.0578455	1.69612	0.219404	0.36047	0.28908	-4.84734	0.073568
1.48	1.68941	0.750242	0.613232	1.87697	1.67968	2.36979	0.222003	1.20432	2.13594	3.05088	0.951308	1.81504	1.80787	1.19677	1.61965	1.80449	0.0629997	-1.80779	1.94091	1.91143	-0.121639	1.88805	-1.45886	-0.150898	0.247728	1.4481	-1.35097
0.863612	-0.276626	1.20806	-0.239694	1.05183	-0.435993	0.843009	-0.132731	-1.59181	1.77872	0.742739	-0.133245	-1.12549	0.256795	-0.796031	-0.229343	-0.0799776	0.504476	-4.2838	1.3418	1.10022	0.828145	0.704223	0.74532	0.896934	-1.08568	3.54273	0.893743
0.0273046	0.182385	0.0512209	-0.269043	-0.213664	0.917315	0.316182	0.824396	0.00134128	0.988087	0.0919372	-0.0112399	0.0527997	0.469749	1.6061	0.658645	-0.62785	1.05382	0.262477	0.603938	1.01743	0.927078	0.320233	0.530344	-0.51748	-0.154459	-1.07137	-0.0607245
0.341998	-0.284648	-0.119952	-1.49224	0.268447	0.959636	-1.2925	0.739688	-0.75188	0.289442	-1.9806	0.165828	-0.168474	0.399831	1.93282	1.13087	0.0285468	-0.181771	-1.08632	0.0058296	-0.807359	0.870552	-0.119928	-0.422293	-0.267943	-1.32291	-2.26081	0.471913
-2.47765	-1.71462	-1.56083	-2.44615	0.188701	-1.07977	-0.763374	-1.96136	-3.40236	0.0997233	-0.700681	-0.191698	-2.39762	-2.55695	-0.306144	-1.25631	0.121063	-3.39186	-8.09788	-0.507802	0.063524	0.260181	-0.670518	-0.954073	-0.658745	-1.65935	-1.76774	-1.19682
2.06184	1.72525	1.00164	-1.52304	1.37831	0.64036	1.20516	-0.28629	0.524878	0.499254	2.22447	2.00702	1.27897	1.71465	-0.433615	0.665337	0.243677	-0.133145	-2.73089	1.2691	2.68797	0.574749	1.40784	-1.98962	1.68702	2.81716	2.00509	1.30731
-0.483511	-0.563807	-1.51871	-4.44144	-0.121588	0.316709	0.245109	-1.08163	-1.87993	-0.965855	1.35582	-0.757706	-1.01666	-1.29112	-1.42355	1.23912	-0.864178	-1.00382	-4.51294	-0.278546	0.0773572	0.529113	-0.329078	-0.587529	-0.167884	-0.145821	-0.797557	-0.88574
-0.957054	-0.953393	-1.89423	-1.54073	0.742223	0.136268	-1.02141	-2.12802	-3.24142	-0.709329	-1.28715	0.137807	-1.56241	-0.778936	-1.80121	-0.57686	-0.942241	-3.21583	-7.81201	-1.91062	-1.37117	0.786941	1.1902	-1.42988	-0.595052	-2.03077	-1.1599	-3.05677
-1.15032	-0.284523	-0.284388	-3.75564	0.0997762	-0.590059	-0.835603	-0.943778	-1.62821	-1.56922	-0.00211937	-1.5139	-0.369007	-0.897318	-0.807478	-0.891507	0.00489227	-1.774	-2.68556	-1.71529	-0.272084	-0.0256623	-0.858779	-0.601005	-0.388898	-0.802209	-0.752052	0.342239
-1.72713	-0.882177	-1.87595	-2.82888	-0.744426	-0.449503	-0.583826	-2.03724	-2.16376	-1.24893	-2.3792	1.58663	-1.3632	-1.56302	-1.51961	-0.579305	-1.36018	-3.38593	-8.00027	-2.55797	-0.78573	0.816754	-0.642149	-1.02775	-0.684041	-1.9029	-0.547493	-2.01981
0.113927	-0.0854148	-0.73767	-0.878386	0.402974	0.501037	-0.353393	1.10441	-1.54412	1.74285	-1.39576	0.352169	0.31117	-0.258964	-0.983566	0.700053	-0.325032	-0.265613	-7.385	1.48367	-0.571612	0.416354	0.479096	0.648575	0.217241	0.597996	1.13625	-1.79773
0.501342	0.144809	-0.455477	0.579461	-1.27643	-1.39758	-0.874253	0.108012	-1.11631	-0.720708	0.915399	-1.81362	-0.0482511	-0.975937	-0.518202	-1.05108	-0.37696	-1.27245	-4.72115	-1.26982	-0.0506656	-1.55803	-1.07626	0.510376	-0.332616	-1.34834	0.763749	1.09567
-0.395572	-0.249045	-0.55001	-3.31993	-0.637447	-0.82843	-0.0189869	-0.476346	0.292355	-1.45115	0.379442	0.063454	-0.107626	-0.301718	-2.40377	-1.1047	-0.89708	-0.861948	-4.84743	-0.265046	0.195683	0.828822	-0.755631	0.25997	-1.99668	-1.36943	-1.47912	0.81045
0.735677	0.901747	-0.386824	0.00205846	1.79146	-0.234056	0.0460093	1.07503	0.168963	0.426305	0.364004	-0.240315	0.238198	0.348047	-0.114395	-0.248467	0.966124	0.910487	-2.49636	0.248153	1.49276	-1.32208	0.137173	0.0698983	0.314909	-0.0514891	1.36169	0.244866
0.705108	0.132232	-0.486195	-0.357335	-1.24782	2.03792	-1.15598	0.091828	-1.74258	-0.767753	0.345156	-0.0928648	-0.164913	-2.27637	-0.464789	1.3384	-0.858125	0.403753	-4.32474	0.386951	1.02966	-0.709505	-1.80159	1.02393	0.0464321	-0.560178	-0.978844	0.973325
-0.505122	-0.75583	-0.126475	0.508415	0.630461	0.0150367	1.19711	-1.23586	-2.74886	0.645183	0.219553	-0.60257	-1.35058	-0.515146	-0.238418	-0.874984	-0.366455	-1.73947	-6.71713	-0.0835268	0.254679	-0.20192	1.04676	-1.06864	-0.345021	1.11857	1.01967	-0.444561
-0.569347	-1.26429	-0.762765	-3.22517	-1.25853	-1.00616	-0.619949	-1.38192	-1.11507	-0.738875	-0.156108	-0.479808	-1.34215	-0.818047	-1.28928	-0.865373	0.358633	-3.12633	-4.89202	-1.35621	-0.606549	-0.2108	-0.801663	-1.19436	-0.641016	-1.95907	-3.04886	0.31936
0.670495	-0.379538	1.86733	1.17992	-1.71091	0.154003	0.685656	0.784401	-1.60368	1.38017	0.639376	1.57989	0.430415	2.74674	-0.707307	0.415208	-1.64403	-1.02059	-5.72347	1.22386	0.606107	-0.193864	0.272883	-0.869921	0.624914	-2.23686	0.983161	-1.07533
1.70883	0.158475	-0.1127	0.58938	0.392298	2.15946	1.78894	-0.0293533	0.872924	-0.186529	1.27237	1.03687	0.00353568	-0.858927	1.05798	1.83589	0.457391	1.01159	0.269809	0.865063	1.6442	0.848878	0.541123	0.316323	1.06442	-0.656386	1.81488	0.800701
0.497102	-0.437771	0.143532	0.708983	1.74627	-0.315951	-1.86509	0.669979	-0.465022	-0.0567723	-0.866412	1.62551	-0.864505	-0.958388	1.15713	-0.500907	-0.867947	0.891689	-0.0490076	0.370952	0.117052	1.77741	0.037758	0.100633	-0.979336	0.833874	2.92025	-1.31117
-1.20559	-0.368734	-0.407177	-4.90125	-1.31546	-0.0880985	-1.19242	-1.35979	-0.990872	-0.894259	0.094148	-0.295024	-0.779187	-1.0425	-0.330525	-0.27032	-0.265262	-2.54695	-2.50873	-0.0830451	0.241734	-0.776292	-1.09326	-0.112981	-0.75421	-2.10091	0.696027	-1.57684
-1.96645	-0.0722102	-2.05331	-0.982665	-2.15668	-1.11489	-1.1493	-1.61148	-2.44299	0.156879	-3.22601	0.468045	-1.67113	-1.83559	0.00322193	-1.01416	-0.42654	-2.64528	-4.38134	-0.663507	-0.613341	0.391995	-1.97566	-0.5305	-1.1675	-0.250383	-2.5551	-0.0147294
0.302787	-0.624042	-1.03725	-2.56064	-0.246064	-0.378746	0.142648	0.214942	0.30066	0.777528	0.302681	-0.281228	-0.626387	-1.54391	0.738416	-0.468934	0.0549874	0.145746	0.375782	0.0650395	1.42644	-1.01858	-0.805195	-0.693385	0.0564351	-1.15983	-2.71908	0.726786
0.490223	-0.541554	1.00589	-2.4852	0.359723	0.0933037	-0.166225	0.719303	0.224703	0.201456	1.11899	-0.0117115	-0.409774	0.997072	-1.22756	0.0806761	-0.88342	0.57348	-1.20662	0.825353	0.206142	-0.961375	0.36653	-0.440114	0.127064	-0.75901	-1.82661	-0.761307
-1.24172	-1.77342	0.247154	1.40813	1.08458	-2.25942	1.23413	-1.64035	-2.00567	0.131466	0.284786	-1.46626	-1.74169	-0.375923	0.404844	-2.95429	0.225451	-2.05584	-7.14732	0.762239	0.317161	-0.269413	0.926651	-0.192504	-0.28862	-0.722803	-1.73713	-0.462025
1.72642	0.392489	1.7659	0.668364	0.496052	0.27609	0.682964	0.534268	0.37425	0.311772	0.893006	1.17052	-0.194222	1.35405	0.00810827	0.140001	-0.23544	0.54202	-1.69784	0.63037	0.541399	2.19065	0.615742	0.320079	1.71073	0.56603	-0.781682	0.041513
0.472216	-1.68017	0.0261919	0.975333	0.317444	1.02889	-0.0763718	0.712597	-2.72876	1.94925	-0.893575	1.11272	-1.37073	0.136346	0.795565	-0.0136376	-0.145206	-0.245428	-6.14559	1.50502	-0.453798	0.92172	0.608602	-0.457934	-0.460929	0.871034	-0.422952	1.21289
2.13052	-0.0665942	-0.144608	0.478831	-0.540409	1.01561	0.407073	0.758547	1.13734	0.671024	-0.298032	-0.906516	0.0249509	-0.55908	-0.107992	0.707046	1.1495	1.30231	-0.80966	0.185313	1.64704	-0.305769	-1.13341	0.200384	-0.0564451	-1.23017	-1.34371	-1.1248
2.04	1.58721	-0.104103	0.0685643	0.858256	1.64064	2.78552	0.42697	1.37539	1.72017	0.536905	-0.840768	1.21765	2.47815	1.20699	0.827964	1.9511	0.982378	-1.16715	0.192433	0.141767	-0.10709	1.2488	-0.776284	-0.364095	-2.25112	2.52765	-2.35699
-1.41496	-0.81103	1.57219	-1.86803	0.1623	-0.376311	-0.104896	-1.94425	-2.46276	0.513321	-1.17984	-0.0563133	-1.19988	0.222115	-1.12389	-0.391499	-1.69263	-3.13313	-8.07206	0.652435	0.518668	0.0986228	0.552376	-0.684913	0.457866	0.588987	-0.258741	1.15073
-0.748918	-1.66394	-2.05445	-0.776252	1.00307	-0.241516	-0.204585	-1.52886	-1.43365	-0.314879	0.329774	-0.751384	-1.90512	-2.20976	-0.683984	-0.314001	-1.26573	-1.54	-5.28256	1.11607	-0.238633	-1.55616	-0.480123	-0.438939	-1.04147	-1.90062	1.43238	0.256374
-0.519299	0.0257097	-0.737472	-0.152838	-0.35468	1.10029	0.457454	-1.75629	-1.52833	-0.0295256	0.769981	1.18327	-0.350498	-0.295406	-0.347988	0.559055	-0.617957	-3.07972	-8.23722	0.441281	1.76428	1.11899	0.687301	-1.08636	0.465114	0.198496	-2.01273	0.186075
0.113685	1.29713	-0.82131	1.18927	-0.667063	0.371149	1.47234	0.674967	-1.6306	-0.156974	1.04734	0.864043	1.14176	-0.577405	0.492461	-0.0314146	0.641651	-0.355177	-4.79202	-0.54788	0.449522	1.82997	0.754659	1.64974	0.793119	1.53089	-0.699086	1.28737
0.570037	-0.224739	0.424546	0.615979	-0.278538	0.00629377	2.49723	-0.103922	0.00988028	0.369048	1.12125	0.573265	-0.270184	0.462281	1.76673	0.932327	1.08447	-0.370692	-2.42449	-1.23895	1.15561	0.210171	0.26761	1.12542	-0.835092	0.5833	1.09928	2.18722
0.104173	-1.02362	-1.54173	1.46629	-0.345734	-1.32651	0.988378	0.483343	0.27752	-0.814457	1.22572	1.3097	-0.218413	-1.3808	1.23187	-2.17285	-0.806021	0.784703	-4.41834	-0.724038	1.52354	0.133474	-0.166779	0.336533	1.41799	0.103204	-1.02564	-0.583208
0.0526228	-0.230572	1.18431	0.430412	-0.352023	0.168116	1.26855	-1.48306	-0.524565	-0.886282	0.0962364	0.580449	-1.23327	0.64873	0.925881	-0.161371	0.096152	-0.627079	-4.6621	-0.393964	0.627962	-0.366256	1.32561	-0.214121	1.4479	0.209147	-0.806002	-0.334725
0.749193	-0.199924	-0.343716	0.0726851	-0.034626	-0.89731	0.78637	-0.362906	-0.0775203	1.56469	1.57728	0.684554	-0.297647	1.27924	0.650608	-0.74561	1.32843	-2.18917	-3.73772	1.12966	1.58533	0.237102	1.85926	0.106222	-0.786003	-1.34861	-0.932842	-1.98587
1.01245	0.54739	0.403545	-0.797203	-0.521661	0.528681	0.160457	1.84048	1.09763	0.94252	1.49128	1.96879	0.0569594	0.79616	0.446142	0.708586	-0.0911132	2.49175	0.140319	0.879593	1.42455	0.993276	0.907565	1.28378	0.744912	1.80813	0.909291	1.90389
0.0155204	0.145659	-0.345498	-0.597247	0.0602884	-0.316823	-0.159147	-1.84959	-1.17933	1.05274	0.977985	-0.0169879	-0.0694545	-0.862237	-0.114666	-0.00372714	-1.09408	-1.65013	-2.75901	0.405073	1.14808	-0.430548	-0.68575	-1.21395	-0.774289	0.651777	-1.36645	-0.040758
-0.698882	-0.228683	-0.46633	-3.18102	1.70624	-0.0125679	1.03585	-0.360144	-1.29651	1.2196	-0.608276	-0.688163	-0.210374	1.47497	0.0868814	-0.313011	1.18956	-0.718912	-1.7249	-1.6576	-0.492045	-0.215458	2.27761	-0.71962	0.269843	-0.280925	0.121927	-1.73727
0.908462	-0.936346	1.00966	-0.0915424	0.947812	-0.194099	-0.237683	-0.888054	0.403768	0.587976	-0.113306	-0.771363	-1.40156	0.374924	-0.819575	-0.667905	0.149216	-0.0421888	-1.80231	2.33674	0.947217	-0.694196	-0.814611	-0.805001	0.900265	0.0442831	-2.0752	1.26514
1.17282	0.36143	-0.692761	0.227743	-0.432391	0.08955	0.789899	-1.81028	-0.133055	-0.517661	1.39712	-0.767551	-0.447861	-0.749076	-0.143258	0.485133	0.308253	-1.44567	-3.82758	-1.0563	0.889988	1.04901	-0.740024	0.173297	1.53532	-1.34052	0.880428	-0.723209
-1.13578	-2.43464	-1.55431	0.42552	1.01424	-0.618396	0.384666	-1.50445	-0.26983	-0.615852	1.79865	-0.381735	-2.72293	-0.73422	0.154315	-0.720515	-0.971837	-1.48067	-5.67382	0.356291	1.46132	0.338963	0.00667284	0.178068	-0.16608	-2.85224	1.82534	0.0460864
0.99862	-1.49813	1.09319	-1.13138	0.824871	0.485622	2.22051	1.93578	0.0558144	2.05134	1.77016	-0.177225	-1.68351	1.30733	0.010704	0.335503	1.76082	2.56819	-0.604212	0.853782	1.66534	0.567761	1.69212	0.968405	1.21276	1.16214	3.06101	0.940961
1.52001	0.349513	1.46472	-3.94847	-0.430585	0.126798	0.809826	-0.0176615	-0.161597	0.454834	1.84035	-2.45206	0.326939	0.129505	-0.57753	0.271361	-0.0759759	-0.148587	-1.36307	-0.0348752	1.29752	0.224213	0.022376	0.541351	0.690976	1.45689	-0.542847	-0.0617053
-0.389777	-0.861521	-1.53744	-1.15123	0.980907	0.624009	-0.356884	-1.41207	-1.97764	1.11659	0.029309	-1.12227	-0.870225	-0.583062	-0.363901	0.962195	0.781999	-1.87625	-5.15444	-0.958753	0.550197	-0.549623	-0.670987	-1.99028	0.634764	0.600138	-1.53536	-0.248698
1.06213	0.343075	0.352365	-2.21537	0.908154	0.691145	0.407519	1.3352	0.865595	0.763672	-0.688327	0.162379	-0.327726	0.641541	-0.101056	0.882457	0.143885	1.19258	-0.56452	0.139802	0.779655	1.47468	0.956138	0.331624	0.224982	-0.447788	-0.661965	-0.312191
0.771767	0.468079	-0.904545	1.48288	0.021547	0.0965224	-0.252297	-0.259124	-0.071211	0.410606	-2.31299	0.15221	0.598979	-0.760068	0.768757	-0.440521	-0.412952	-0.34715	-2.90066	0.0451812	0.812	-0.211516	-0.0352407	1.68553	0.419823	0.840763	2.23788	0.843144
0.0418545	-0.243924	-0.251049	-0.916078	-0.582155	-0.595606	-0.629567	-0.35581	-0.487472	0.260158	0.0720997	-0.594341	-0.526891	-0.534881	-0.397596	-0.822556	-0.46261	-0.0911054	-2.08253	1.02428	0.474534	-0.729631	-2.03382	0.0631065	1.1861	-2.29243	-1.26719	-0.346601
-1.54484	-0.522174	-2.97613	-7.4073	-1.74578	-0.273407	-1.28091	-0.50444	-3.32381	-0.959499	-1.00691	0.452993	-1.03215	-2.51283	-1.58412	-0.263991	-1.85944	-1.02862	-3.86797	-0.766704	-1.50042	0.207808	-1.19783	-2.33392	-0.128133	-1.54637	-1.69274	-1.29968
-0.423231	-0.0978509	-1.31486	-1.04869	-1.39961	-0.677536	0.114625	0.865981	-0.941688	1.6843	0.608061	0.275786	-0.442967	-0.969536	0.116049	0.17468	0.483482	0.547322	-2.58078	0.754792	-0.351162	0.289054	0.358448	-0.973357	0.288264	-0.107846	-1.44849	-1.88043
-2.11371	-0.369471	-0.431954	-3.17356	-0.729375	0.229965	-0.539492	-1.19031	-2.45204	0.14216	-2.63869	-0.0235956	-1.65253	-0.745913	-2.83044	0.270993	-0.632495	-2.96595	-8.89344	0.909997	-0.692358	-0.435487	1.17347	-0.669369	0.593237	1.11512	-2.54595	-0.539194
1.71592	0.0723311	0.579401	1.41914	-0.46952	0.870026	-0.157455	0.239851	1.59792	2.28659	-0.637218	-0.395318	-0.819652	2.01402	0.414637	0.692525	0.102485	-0.776526	-1.5788	0.200164	2.35409	-0.473782	0.762322	0.197421	-0.0869382	1.54142	-0.233895	0.610531
-1.12279	-0.648584	0.195165	-1.01122	-0.991742	-0.641584	0.244389	-1.53418	-0.961236	-0.952442	-0.414349	-0.39079	-1.57249	-1.25204	-1.95662	-0.165052	0.0743348	-1.845	-4.8487	0.00967167	-0.577285	-0.947024	0.487969	-0.308032	-0.920097	-0.963931	-1.03317	-1.70344
0.999085	0.806645	0.197699	-2.57193	-0.645416	1.47146	-0.487202	-0.404017	0.943046	0.0497673	-1.13567	-0.404066	1.20528	-0.710928	-0.302741	1.12641	0.877287	-0.72891	0.774066	0.264924	-1.05861	-0.641864	-1.4231	1.19421	-0.138848	-0.47743	-1.07948	-1.07578
1.75107	0.644816	0.206041	-3.7746	2.01343	0.0688886	1.57956	0.930716	-0.0324341	-0.293702	1.7043	0.161026	0.475382	0.240035	-1.57271	-0.0450531	1.25694	1.52656	-2.82888	1.39136	0.396531	-0.183718	1.33536	0.863734	1.21011	0.475588	-0.795483	0.414938
-0.063702	-0.148207	1.34661	-4.44978	-1.14061	-0.472895	0.246022	0.0464021	0.0996134	0.935922	0.622121	-0.0672438	0.813396	1.23215	-0.800757	-0.801862	-0.234599	0.0900257	-2.34186	1.57836	0.525445	-0.226513	-0.395105	0.303616	-0.240774	-1.22061	1.61464	-0.681381
-1.38826	-0.456612	-1.26539	-3.14309	-0.370078	-0.985065	-2.33357	-1.18891	-1.60627	0.432541	-1.66272	-1.36352	-0.979253	-0.126279	-0.386243	-1.33137	-6.22458	-1.27848	-3.6868	-0.431343	-1.09499	-1.71988	3.50954	0.0960799	0.0187656	-1.6438	-0.426524	0.585686
-0.396398	0.00431854	-1.10738	-7.04481	-1.92829	0.0431575	-2.26202	-0.336667	-1.96192	-1.82069	-2.26241	0.305593	-0.716818	-1.9811	-2.42911	-0.743817	-2.11614	-0.774752	-2.01015	-1.56879	-2.54452	0.472239	-2.21497	-0.544046	-1.33484	-1.7031	-3.83192	0.336187
-0.0377316	-0.51037	-0.266208	-1.07472	-0.531697	-0.39314	0.647815	-1.34972	0.434888	-0.082142	0.900373	0.16492	-0.394564	-0.201658	0.0592767	-0.856292	1.25154	-1.55014	-1.19179	0.0285843	0.694094	0.00562283	-0.895961	0.392036	-0.148499	0.248196	0.621617	1.23723
-0.521086	0.0536692	-0.679261	-2.08907	-1.20933	-1.268	1.0027	-0.836373	-0.42488	-0.890073	-0.251119	-1.51582	0.0960771	0.463331	0.187515	-1.12339	0.65205	-1.05841	0.690141	-1.33573	-1.15652	0.0832515	-1.8533	-1.08344	-1.8662	-0.554982	-4.47124	0.960551
1.49746	-0.217467	0.0774766	3.59347	2.1093	-0.0431143	2.74665	0.0725768	-0.764909	1.91618	1.40214	-0.55531	-0.170881	0.163606	1.27559	0.146924	2.22968	2.13487	-1.95343	1.43185	1.60547	0.723091	0.615909	1.11937	1.37076	0.908757	-0.623895	2.00342
2.02087	2.46788	0.898524	-3.25496	0.9072	3.07067	1.25234	0.77528	1.4009	2.10692	-0.69021	1.24588	1.9885	1.116	0.188347	3.48073	1.92827	1.20925	1.26349	-0.179	2.01752	1.79548	0.518814	0.912912	1.60056	3.54816	1.83573	-0.532863
-1.12081	-0.274017	-1.29778	-2.20026	-0.675394	-1.57283	-0.450914	0.340621	-0.582213	-1.10186	0.0898854	1.15094	-0.224934	-1.64615	-0.505283	-1.65531	-0.10032	-0.609673	-4.42056	0.00693824	-0.53288	-0.0888407	-0.540775	-1.02508	-0.77578	-0.779427	-2.86542	0.246348
-1.08417	-1.52051	-0.305066	-3.08738	-0.613639	-0.124969	-0.951831	-1.57955	-2.26748	0.690105	-0.907295	1.25694	-2.0701	-1.37394	-1.83386	0.217374	-1.73459	-2.50726	-7.27968	1.08595	0.295479	0.185844	0.64607	0.292118	-0.0305585	0.901509	-0.0265816	-0.316412
-0.265654	-1.03628	-0.120506	-1.34301	-0.374848	0.865675	0.171644	-1.7754	-1.3377	0.157097	-1.32488	0.655636	-1.82979	-0.750168	0.407588	0.788594	-0.667291	-0.978241	-3.3756	0.712894	0.351527	0.284115	-0.989506	0.722921	1.01561	-0.573046	0.869228	-0.99882
3.13795	2.22393	2.05521	-3.47739	0.0172601	0.971009	0.887395	0.747927	1.5605	0.112089	2.71019	0.838601	1.8996	3.56606	-0.298595	1.32454	-0.390544	2.4832	0.369482	-0.786699	1.98939	2.30067	0.550391	2.39533	1.0656	1.19557	3.20826	1.90051
0.438538	0.337119	-1.05537	-0.467772	0.572068	0.802011	0.844685	1.07932	-0.450439	2.63654	2.56191	1.07088	0.964318	-0.169599	1.60905	1.45804	1.43391	0.554715	-4.30089	2.23252	1.76874	-0.0970144	0.244091	2.25409	1.7863	1.31161	2.43872	0.904036
0.528097	-1.61816	-0.888587	0.179387	-0.0671595	-1.45307	1.06088	0.307353	0.358473	0.375787	1.6314	-2.02444	-1.81448	-0.842647	-0.390681	-1.32773	0.619668	-0.00941377	-1.86545	0.725668	0.01556	-2.10527	0.411474	-0.575739	-0.363626	-1.04722	-1.56597	-1.37323
0.299838	0.175547	0.610705	-0.925069	0.267392	-0.474686	0.65894	-0.549971	-1.34803	-0.375825	-0.0924409	-0.315559	0.0670948	-0.553474	-0.744733	-0.205829	0.554973	-0.193073	-3.51205	-0.478688	1.15567	0.522164	0.0657758	-0.37153	0.387904	-0.580188	-1.80683	0.0758803
2.16877	-0.580953	0.584471	-3.11271	0.995843	1.90505	1.67176	-0.220952	-0.123111	1.33486	1.46909	0.537774	-0.453507	0.964986	-2.06353	1.86505	0.627691	-0.174166	-5.4461	1.896	1.54233	2.79457	-0.0254066	-0.19849	1.81964	0.341491	2.49087	-1.40865
-0.860727	-0.32054	0.203235	-3.42056	1.25537	-1.24201	0.479471	-0.320741	-1.50385	-1.02599	-0.157501	1.06571	-0.562517	-0.0198586	-1.67383	-1.86627	0.891806	-0.582217	-2.81579	-1.32387	-0.64145	0.327716	-0.149515	-0.56236	-0.183525	0.396293	-0.522913	-1.46798
-0.206492	-1.28506	0.338829	-0.763326	-0.666842	-1.21595	-0.490668	0.470269	-0.920753	0.699928	-0.159661	0.449125	-1.2957	-1.50013	-0.489187	-1.87985	0.831331	-0.308474	-1.79436	0.555014	-0.30646	0.125936	-1.06212	0.146935	0.425952	1.48526	-2.49913	-0.479923
1.85453	0.310703	0.566356	-0.940044	0.651432	2.11227	1.9952	1.25621	1.09441	2.20136	2.44317	1.6154	0.788114	-0.0350883	0.697862	1.78929	2.66393	1.25234	-0.330019	2.26844	2.41043	1.44861	1.25145	1.71939	1.42959	1.28324	3.91038	0.669133
-1.30845	-1.29221	-1.90958	-2.93038	0.0149246	-0.796412	-1.31041	-1.40716	-1.07657	0.0866826	-0.0765822	-0.672417	-1.37009	-1.36908	-0.776877	-1.39007	-0.886328	-1.97193	-2.39994	0.340879	-0.446437	-0.301148	-0.658228	-1.33456	-2.09951	-2.51803	-3.09022	-1.62487
-0.860106	-0.348851	-1.44716	-9.10043	0.162316	-0.351949	0.0974892	-0.44123	-1.8878	0.438172	0.653239	-0.968376	-1.20783	-0.338904	-1.56621	-0.0889041	0.797319	-1.51967	-3.0101	0.872289	0.199852	-0.760638	0.105258	-1.97051	-0.0463676	-0.619433	-0.901916	-1.34393
1.33768	0.46366	1.28269	0.954337	1.27948	0.686974	-0.0979257	2.49144	2.01495	1.56868	3.27638	1.87684	0.478988	1.26088	1.63249	0.68932	1.73688	2.64389	-1.97109	3.25901	3.34451	0.934749	1.42111	2.21296	3.40275	3.04655	3.6137	1.43223
-1.97793	-1.16087	-2.45443	-2.02194	-1.50842	-0.846365	-2.04776	-2.84818	-2.21401	-0.8285	-1.34968	-0.165173	-0.995764	-2.52692	-1.38128	-0.507839	-2.38249	-4.2553	-6.87447	-0.69125	-1.56799	-0.787985	-1.42892	-1.55453	-1.20502	-2.99965	-4.08673	-1.98108
0.874734	0.547444	1.05912	-0.871801	0.623942	0.827833	0.587314	1.07108	-0.651723	0.715592	-1.5112	-0.574258	0.399358	0.691631	1.82499	0.741946	1.15208	0.601023	-0.375946	-0.471143	-0.50369	-0.237061	2.12332	1.02408	0.442548	1.13125	2.65517	-0.405021
-0.887692	0.121305	-0.166964	-1.96635	-0.19457	0.591553	0.96864	-0.845701	-2.84001	0.551203	-1.82678	0.876691	0.171932	-1.20282	-0.796507	0.501351	-0.813791	-0.229349	-7.13726	0.287744	-0.270307	0.443547	-0.389603	-0.58851	-0.0204151	0.0134063	-2.69434	-0.706635
0.883367	0.186046	-0.239764	1.67258	-0.771475	0.593919	2.90072	-0.120052	-0.496367	-0.379361	1.26994	0.0468366	0.214062	-1.13032	1.10204	1.05374	0.390652	-0.592251	-3.07568	-1.00116	0.557999	1.25211	0.869383	0.41541	1.65739	-0.0568626	-0.449245	0.411345
-0.73939	-0.725626	0.119867	-2.21177	0.449556	0.980172	-1.39159	-1.71295	-0.376882	-0.356329	-0.463879	-0.711907	-0.783093	-0.264588	0.308277	0.913828	-1.63921	-0.939629	-2.67754	-0.0354303	-0.138836	-1.42605	-1.746	-1.72851	-0.440111	-2.12863	-4.64992	-1.47728
0.161766	-0.360831	0.15753	-0.43304	-1.05519	0.848082	-0.265962	-0.902168	-1.83838	1.68275	-2.90765	1.25819	-0.080435	-0.291388	0.598126	0.88854	-1.44019	-1.33567	-4.80782	1.0063	-0.598301	1.21951	-0.469062	-0.194421	0.835517	0.0396302	0.293117	-0.631003
-0.112965	-0.383952	-0.177918	-1.62744	-1.28716	-0.341084	-0.710793	-0.351472	-0.643293	0.0592976	-1.25028	0.217129	0.026993	-0.933153	-0.104443	-0.330437	0.436032	-0.738019	-1.65456	-1.31848	-1.18505	0.718663	-2.32422	-1.12537	1.21212	-1.2551	-1.81731	-1.30989
-0.49638	0.671601	-1.27772	0.257077	-0.0941426	-0.139247	0.67904	-1.22441	-0.519721	-0.022202	1.32927	0.355907	0.792135	-1.45801	-0.143454	-0.750745	-0.248204	-0.958196	-0.326421	-1.29334	0.993732	1.48964	-0.461022	-0.911574	0.910582	0.917116	-0.130913	-1.40341
0.104321	0.501244	1.12131	-2.67914	0.063783	1.14503	0.294737	-0.780301	0.0233846	1.48286	-0.98804	1.37263	-0.317446	1.64728	-0.689971	1.09042	0.0310053	-0.632358	-3.78718	1.68635	1.29211	-1.24403	-0.251842	0.780997	0.851459	0.945169	0.836555	-1.82237
-0.471818	0.662842	1.568	-3.04614	0.90531	0.0351202	-1.06344	1.22226	-0.973503	0.024498	-0.39929	0.680157	0.769836	0.125988	-0.234083	-0.462219	-0.302611	1.36021	-2.25588	0.982627	0.0854143	-0.0223869	0.450922	0.646989	-0.415297	-0.584017	0.0130911	-0.537778
0.960263	-0.253379	1.67562	2.90385	0.483449	-0.497947	0.776753	1.29782	-1.30378	1.44808	0.79303	0.537199	-0.14008	1.22374	1.10405	0.757512	1.59249	0.00703518	-2.10503	-0.555768	0.617943	0.944354	0.760942	1.14912	-1.352	0.40427	-0.301438	-0.0514788
0.73845	0.0754887	0.407114	-1.32545	-0.0461907	0.427969	-0.526268	0.18217	-3.03711	0.258063	-1.67218	0.556528	-0.401594	-0.111451	-1.4344	0.738251	-1.38059	-0.0161432	-6.54758	1.27365	-0.675501	-0.161242	1.49348	0.22583	0.2705	-0.959672	1.45004	1.33553
0.872892	-0.147711	-0.308193	-1.76638	0.977751	0.244101	0.523653	0.0780345	0.171412	0.157905	0.0343608	1.11946	0.652536	-0.719197	0.397362	0.494007	0.242649	-0.639255	-1.6409	0.0370326	0.82189	1.14556	-0.112978	0.267505	-0.0245913	1.02935	-0.059163	-0.869008
1.74317	1.01095	1.30958	-2.91051	0.179592	-0.427566	1.05177	2.41793	0.313245	3.39615	-0.199195	0.298581	0.775632	1.8882	-0.691622	-0.106114	1.75642	2.03541	-0.900764	0.554966	1.80105	1.1192	0.846927	1.02449	1.53708	2.01129	5.2095	1.72162
1.08503	0.605671	0.747633	3.0208	-2.18502	0.470193	-1.21841	0.308751	0.644579	0.814596	-0.52711	1.61169	0.923942	0.729884	1.81059	0.757848	-1.72161	-0.12019	-0.170562	0.377577	0.815021	2.93501	-1.52838	-0.11359	-0.193811	-0.915447	0.905991	-1.20507
-0.471865	0.790979	-1.43596	1.24643	0.624678	1.24858	0.851643	0.745204	-1.1693	0.763265	-1.42783	0.971019	0.178227	-0.827026	0.378374	1.34438	-0.433177	0.0879186	-5.92637	-0.320305	0.619704	1.03392	0.00127957	0.18747	-0.405297	-0.9	0.621898	0.462006
0.284244	-1.43799	1.25017	5.31465	1.26375	0.328795	1.53024	-0.0195541	-0.855515	1.1942	-1.84356	0.466434	-0.966745	0.349877	2.4997	-0.89201	1.54712	0.102955	-1.23772	0.205908	-0.0929361	1.02904	0.0801434	0.974052	1.51998	0.0173174	3.58811	0.30881
-2.07602	-1.69332	-1.58082	-2.33211	-1.05573	-1.89964	-1.14172	-1.62613	-1.78873	0.199008	0.12885	-1.48864	-1.5178	-1.20455	-0.168859	-2.01146	-2.04491	-2.77784	-5.62863	0.388729	-0.747423	-1.86128	-1.14915	-1.88877	-1.5616	-3.41013	-2.80536	-0.899115
-1.11348	-0.466054	-0.721216	-5.05741	0.292553	-0.0941353	1.01233	0.0177741	-1.63338	-0.611118	0.0204271	0.526195	-0.112343	-2.62901	-1.58959	-0.203968	-1.06486	0.606418	-3.66781	-0.0861485	0.672223	-0.379572	0.0404621	-0.397916	0.400134	1.15989	-0.561171	0.221813
-0.0739784	-0.104691	-1.27958	0.0549066	0.335926	-0.855662	0.414029	-0.612332	-0.751389	0.00617713	1.58421	0.601544	-0.708708	-0.942479	0.345953	-1.2384	0.357184	-0.980403	-3.81362	0.752589	1.16469	-0.0586704	-0.752687	-0.323399	-1.68959	-1.77795	0.291556	0.1311
1.20741	1.31042	1.4487	-3.2239	-0.394332	-0.926592	-0.0286298	0.16227	-0.809799	0.658379	-0.285986	1.28208	1.20678	-0.659421	-0.799415	-1.43206	0.549498	-0.660044	-2.36871	0.132135	1.67496	0.0847258	-0.739639	-0.725414	-0.0849499	2.17515	-0.472321	-0.807744
-0.431575	-0.260462	-1.20771	-1.99248	0.802752	0.193875	0.768254	0.716416	-0.687891	-0.0509799	0.715286	-0.0186901	-0.689056	-1.84024	-0.519817	0.0962451	0.837775	0.869424	-1.28737	0.251101	0.597358	-1.11341	-0.482216	1.5324	-1.75753	-1.80612	0.277023	0.414868
-0.497009	0.0317064	0.435749	-4.15553	0.280346	0.404672	0.416193	1.66008	0.435154	-0.301418	0.206308	0.258105	-0.0918109	0.594807	-1.23679	0.00121101	0.369603	0.783252	-2.21107	-0.769297	0.794451	1.52455	0.65778	1.25689	0.119635	-0.303637	2.94391	1.71301
-0.987907	-1.89198	-0.7933	0.66318	0.351917	-0.0131561	-1.08912	-2.15016	-1.10903	-0.534599	-0.209537	-2.05187	-2.55137	-0.657883	0.0778963	-0.446964	-1.37026	-2.23464	-5.73109	0.586411	-0.161663	-2.16924	-0.154938	-0.059525	-0.614607	0.185465	0.820662	1.62427
1.0865	0.589701	0.0988721	0.396685	-0.784108	1.76453	1.5382	-0.519099	-0.287028	0.429541	0.0876207	0.763452	0.912236	0.301112	0.822799	2.78229	0.638397	-0.0295008	-1.84202	-0.82758	0.92958	0.365882	-1.43765	0.208142	0.0382945	0.875328	-1.47283	-0.0112706
-0.637	0.0567144	-1.33866	0.485052	-0.317769	-1.31824	-1.12298	-0.475502	-1.35971	-1.32375	0.328007	-0.566681	-0.372358	-1.74638	-0.0905231	-1.8248	-0.336582	-0.594481	-7.56761	0.00639087	0.171864	-0.0494299	-1.67473	0.522588	-1.52649	-1.81739	0.709389	-1.5687
0.701515	1.07616	1.96743	4.31055	1.14884	1.80219	0.670566	0.459622	-0.337791	1.12568	-0.067486	2.81651	0.872959	0.702667	2.66992	1.63774	1.87991	1.94528	-1.36803	1.20593	1.34918	1.10541	0.240538	1.32066	0.597544	1.02581	-1.43874	1.54058
-0.279723	-0.505875	-0.991371	0.212448	0.54076	0.823404	0.145548	-0.723384	0.0389535	-0.714723	-0.515941	-0.526851	-0.425057	-1.37845	0.477382	0.634413	0.674919	-0.669032	0.478911	-1.50865	0.527101	-0.225959	-0.358371	-1.51375	-0.263907	-0.375708	-1.26025	-2.85893
-0.369664	0.708704	-0.312129	1.10485	0.859398	0.251142	-0.214915	-0.641098	-0.983836	-0.95489	-1.1344	0.619525	0.652142	-0.679236	0.569045	-0.0379013	0.629599	-0.53154	-3.31454	-1.48432	0.162624	1.08734	-0.870579	0.880201	-0.166638	0.665772	-1.04118	1.45914
0.914509	0.116504	1.07098	-3.68244	-0.629601	1.80014	-0.689302	0.884007	-0.00681971	0.442988	0.491567	-0.637847	-0.701643	1.18598	-0.501814	2.1709	1.56936	-0.385316	-1.62547	0.366152	0.642274	-0.835157	-0.361907	1.03567	-0.0506589	0.677465	-0.788604	2.18188
0.797618	-1.52296	0.527942	0.00266669	0.465492	-0.373625	-0.0175117	-0.727634	-1.0406	1.07861	0.471141	-0.98749	-1.88206	-0.795011	-0.0373887	-0.507052	1.34402	-1.57242	-6.17531	0.650793	2.42753	-0.336804	-0.606277	-0.754531	0.119881	0.197119	-3.18421	-0.358161
-0.480406	0.293564	-0.353933	-4.2221	-0.0725304	0.570012	0.222487	-0.411342	-2.24802	-1.17877	-1.03437	0.472642	0.328548	-0.0875509	-1.28795	0.395512	0.848929	-0.459657	-3.79965	-1.54766	0.0383675	0.996464	-0.602898	-0.860824	-1.48692	-2.84311	-4.68875	-0.836531
-1.56623	-0.455889	-0.301144	-2.22019	0.427237	-1.05661	-1.8018	-0.984163	-2.29898	-1.50325	-0.854108	1.38161	-0.650838	-0.830973	-2.54573	-1.25617	-1.06806	-3.25791	-8.88998	-0.777217	-1.38121	0.88715	0.398351	-0.880538	0.337746	-1.79494	0.0534847	-2.21269
3.2538	2.03335	0.726814	-0.521961	0.8019	1.57719	0.189826	3.15868	2.59885	1.00698	3.08236	-1.05285	1.06805	0.99628	-0.491803	2.07836	1.10692	4.19611	-0.357075	2.62605	2.82299	-0.16065	1.01325	0.908558	0.636979	2.27642	0.425997	0.147618
0.0182786	-0.912615	-0.79356	-3.75247	-0.412561	-1.17305	-1.07287	0.0734972	-0.132392	-0.434635	-1.66093	-0.687731	-1.13894	-0.9586	0.976476	-1.31053	-0.25438	-0.1822	-2.77901	0.122445	-0.889631	-0.467298	-1.52458	-1.41808	-1.25281	-1.88602	-2.79623	-2.07164
-0.188548	0.440281	0.56947	0.238075	1.40947	1.89199	0.992995	-0.0793631	-0.703635	-1.16071	-1.20713	1.4984	-0.20614	-0.0615082	0.327882	1.67516	0.880677	-0.428361	-3.92219	-0.818623	-0.567189	0.800231	1.44841	1.43945	-0.028481	0.314372	-0.206065	2.65704
-1.48308	-0.592136	0.138769	-0.557672	-0.908683	1.23734	-0.817836	-0.302761	-0.533659	-0.742837	-2.27398	0.15159	-1.47492	-0.0862954	-0.500241	0.954778	-1.32334	-0.28971	-6.90251	0.901234	-0.785729	0.22523	-0.370576	0.483566	1.0932	-0.715256	-0.0758212	0.668506
-0.422663	2.82527	0.0368363	0.349441	1.14173	1.6558	0.628935	0.274251	0.159443	-0.300761	-1.11773	1.28926	2.81689	0.114619	0.59864	1.39941	1.90099	-0.450159	-2.07119	0.407387	0.262828	1.98537	1.38609	0.860829	-7.63576e-05	0.631986	0.817175	0.974247
1.17323	1.19701	0.807499	-4.91048	-0.912832	2.45512	-0.269225	0.467793	-0.848198	1.88771	-0.496243	0.489358	1.16554	-0.268914	-2.71541	2.28917	-0.426232	1.00941	-2.40775	2.65488	0.84849	0.903919	-2.32731	0.00160771	0.511819	-1.37007	2.45725	0.604552
-1.6292	-1.84823	-0.416021	-2.01185	-0.308925	-1.07192	0.0363054	-0.486989	-0.640462	-0.233015	-1.51174	-0.236679	-2.38634	-0.497724	-0.751181	-0.92122	-0.955448	-0.419084	-3.10564	-0.221242	-2.06008	-0.270153	0.140525	-1.18219	-0.80929	-0.203817	-1.58699	-1.20038
1.73229	-0.0183426	-0.581656	-2.78293	-1.30218	0.190112	-1.81207	0.623114	-1.14692	0.611995	-1.01886	0.32849	-0.632247	-1.39699	-1.29813	-0.618911	-1.65445	0.280556	-2.39777	0.15141	0.781348	-0.243005	-0.397388	1.07876	0.883867	-0.230017	1.03755	1.57788
-0.66101	-0.887499	-0.0852838	-2.30114	-0.163546	0.617385	0.835015	0.15488	-1.56819	0.679847	0.896261	0.454447	-1.21598	-0.536621	-0.128292	-0.0385982	2.1866	-0.740317	-1.76457	-0.125457	1.48828	0.401061	-0.351871	1.62867	0.0730434	0.453338	-0.473858	-1.74392
-0.32612	-0.0673065	0.354544	0.987594	0.106351	0.108959	0.378095	-0.402344	-0.542497	0.302648	0.765327	0.821201	-0.714921	-0.369517	-0.213258	-0.48775	0.18472	-1.2854	-3.25588	0.449202	1.12993	0.89714	0.619527	0.840002	-0.389331	0.165971	-0.0952151	0.907516
0.504813	-1.14874	-1.15315	1.41408	-0.441477	1.16538	-9.10851e-05	-1.45603	-1.01133	-0.258157	-0.937409	1.51123	-1.03262	-0.500664	1.99698	0.295369	-0.558159	-2.73078	-5.53851	-0.070369	-1.49486	-0.0428338	0.25566	0.351747	0.276628	2.07843	-1.4793	0.998096
1.07028	0.382027	0.507364	-0.377481	0.708502	-0.135781	0.689697	1.54398	1.11724	0.708252	-0.495755	0.140414	0.010236	0.187006	-0.636294	-0.162908	0.672938	1.94303	-0.451019	1.31766	2.28981	-1.7557	0.828209	-0.392921	0.862564	-0.989226	-1.57376	-1.46592
-2.11188	-1.44187	-1.45805	-3.7311	-1.41382	-1.86781	-1.83141	-1.26227	-1.65731	-1.20153	-1.21122	-0.749678	-1.58992	-1.82084	-1.10822	-1.96514	-1.54872	-2.13209	-3.96205	-1.25631	-1.19075	-0.663569	-1.29594	-1.77364	-1.4817	-2.36616	-2.72886	-2.34853
-0.59593	0.226646	-8.84184e-05	0.570981	0.602145	-0.409033	0.839429	1.58033	-1.13255	-0.0609847	0.972874	-0.152988	0.44484	-0.343444	0.253536	-0.439231	0.76732	0.532622	-7.24669	0.670534	0.842706	1.46594	1.70384	0.413332	1.05141	1.98076	0.858375	0.433087
1.46382	1.4837	1.44386	-0.33417	2.02853	1.31841	1.13634	2.06809	0.405895	1.14332	0.415247	-0.112303	0.778703	1.27846	0.170729	1.18309	0.650006	2.66558	-0.65175	0.652402	0.606643	-0.698505	2.33089	1.05495	0.41249	1.93189	2.75796	1.42924
0.387695	-0.47284	-0.299662	-2.00887	0.637213	1.61528	1.23792	0.0875076	-0.306818	-0.258599	0.518567	-1.29007	-1.06019	0.609931	-0.549487	0.906795	-0.017086	1.20236	-3.38395	0.0138692	0.27324	-0.57803	0.401229	-0.507113	-0.651206	-2.305	1.3441	-0.009592
-0.21868	0.53876	-1.60989	-2.20021	-0.677441	1.00306	0.650339	-0.394017	0.584166	-1.57766	1.54593	-1.66409	-0.149209	-2.19394	-0.0710774	0.990285	0.518998	0.395878	-1.74175	-0.604401	1.45387	-1.32009	-0.843279	-0.0619824	-0.603747	-2.03805	-1.57137	-0.0962532
0.440037	0.319027	-1.28538	-1.22707	-0.700757	1.40805	1.97133	-0.680048	0.548547	0.524097	0.853343	0.451861	-0.38732	-1.908	-0.68711	1.39791	0.464643	-0.128299	-1.96527	0.511104	0.513336	1.0592	-0.624103	0.0469571	-1.28557	-1.36275	1.18476	-1.9148
1.57618	1.64495	1.97085	0.0786695	-0.144682	0.623291	1.54263	1.55587	0.521094	2.79008	1.11391	0.889722	1.37384	1.99878	0.428329	0.616675	-0.39274	0.950015	-0.309055	2.97355	1.6992	0.633071	1.37678	1.30448	0.836174	1.47344	1.74256	0.50795
0.991346	-0.381475	0.155744	0.290212	2.84967	1.34621	-0.0194555	-0.907843	-0.390215	0.454365	0.367804	0.342343	0.975785	-1.59073	1.88559	1.25721	0.64333	-0.513382	-3.48405	0.255154	0.822373	-1.24711	1.36681	-0.650693	1.06405	0.101293	-0.133999	-1.78904
1.48615	0.779248	0.423944	-2.85559	1.26418	1.24305	0.0158956	2.2611	1.00918	1.08742	-0.790979	1.56387	1.11556	0.30868	-1.60866	1.79619	0.976663	1.78309	-0.782014	0.990723	1.16124	1.39691	0.491045	1.22811	0.235078	-1.38517	-0.99684	1.0468
0.394655	1.34784	1.12804	-7.68675	1.23537	-0.263228	-0.682219	-0.529663	-0.262335	0.404565	0.70737	-2.83918	1.8055	0.852626	-0.415906	0.726226	-0.0452592	0.0293592	-2.76389	0.0617106	2.51228	-2.58437	0.51239	0.446891	0.954041	-0.931942	-0.659402	0.584573
0.195743	-1.349	0.773538	-0.142981	1.16551	-1.56235	1.23764	-0.697557	-0.0664608	2.68046	1.36439	-0.24573	-1.70128	0.485535	1.34643	-1.1399	1.09834	-1.29506	-0.220558	0.530253	2.33569	-0.98196	0.425578	1.99965	0.961928	-0.346039	1.30856	0.590487
0.403257	0.261211	0.478514	0.947792	0.277784	0.306044	0.626897	0.674732	-0.324359	0.321161	1.46642	-0.328163	-0.236024	0.148833	0.973962	0.534381	0.74195	0.848557	-2.44874	0.263978	0.188485	1.19533	0.11524	-0.175394	0.615126	-1.89221	-0.676304	0.303419
-0.244636	0.604775	1.29589	-1.12082	-0.393949	0.352462	-0.177265	0.730964	0.0583709	1.03417	-1.75772	0.203061	0.0657938	1.23276	-0.608227	0.637941	0.116201	-0.111499	-2.71266	-0.252922	0.743847	0.779058	-0.182428	0.459222	0.312757	1.68806	1.35136	-0.997657
0.214619	-0.562805	-0.422677	-1.19971	-0.658958	0.827261	-1.33286	-0.685594	-1.11538	0.148997	-0.492591	0.155715	-0.515906	-0.116997	-0.353913	0.939126	-1.03777	-1.28995	-6.73476	0.0264852	0.703679	-0.747256	-0.116922	-1.14464	0.537975	-1.34212	-2.68078	-0.995915
-0.164926	0.575977	-1.31707	-5.12402	0.406353	0.328764	-0.228949	0.228033	-0.445197	1.10696	-1.42586	-0.642668	0.29047	-0.317527	-0.539621	0.302088	-0.142841	0.0152873	-0.353885	-0.277338	-1.53027	-0.341648	0.724645	-0.481659	0.218074	-0.992542	-3.27792	-0.639642
-1.24587	0.17645	-1.93417	-1.91151	-0.373564	-2.4649	-0.037212	-0.753683	-1.63353	-1.29811	0.91824	-0.0337755	-0.594259	-1.80647	-1.67486	-2.27025	-0.381452	-1.71767	-5.99854	0.611697	0.311552	-0.566279	-0.95642	0.520941	0.473415	-1.72244	-0.216531	-1.53129
-0.0555118	-0.586582	-1.15075	-2.26541	-0.267907	0.767764	-0.379853	-1.45659	-1.00526	0.665964	-0.824591	-0.017251	0.180479	0.318256	-0.138682	1.31787	-0.842879	-1.60162	-5.46023	-0.525908	-0.525097	-1.06271	-0.320517	-1.11705	-0.267236	-1.65061	-3.00696	-0.577868
0.851125	-1.1789	-0.09645	0.237683	0.0950002	1.25696	-0.61959	-0.388903	-1.91575	0.657362	-1.11674	-0.408451	-1.89426	-0.440604	0.00599245	0.855869	-1.54607	0.308327	-5.32576	0.982242	-1.13296	-0.847981	-0.379555	0.162146	-0.24589	-1.79301	1.29283	-0.565064
0.568163	-0.461803	1.72492	-3.63884	0.767566	-1.0767	0.311835	-0.534149	-2.09638	1.20959	-2.09384	1.38215	-1.04483	0.712396	-1.92395	-1.29913	0.98657	-1.26415	-5.32301	1.377	0.366173	-0.0731547	0.440898	0.692036	1.58088	2.05731	-1.72057	-0.7703
0.0943024	-0.867177	-1.00565	-5.56492	-0.953346	-0.858826	-0.202182	-1.17338	-1.38117	-0.945402	-2.91081	-0.641189	-0.546386	-1.24699	0.0766767	-1.28021	-0.62326	-1.8043	-1.75451	-2.40353	-2.22336	-0.490829	-1.12707	-1.3057	0.0417743	-1.01277	-2.28609	-1.09108
-0.0105475	0.529403	1.08668	-1.31103	-1.1329	0.504561	0.0483154	-0.325828	0.011747	-0.28525	-0.535607	1.07198	-0.358964	1.0988	-0.820415	0.589612	0.434863	-0.404955	-2.34211	-0.367211	0.139364	-0.367945	0.0071269	-0.10695	-0.99807	0.159997	0.0104052	-0.578494
-0.756673	-1.77087	-1.33624	-2.18695	-1.5746	-0.782121	-0.964424	-0.834724	-0.155631	-0.00414523	-0.332361	-1.25915	-1.99101	-1.00851	-0.625991	-1.14078	-1.77379	-0.661505	-2.05082	-0.0535929	-0.492248	-0.849603	-2.74971	-1.4984	-1.14433	-1.74305	-1.2609	0.0896842
0.245191	1.31047	0.869814	-2.72202	0.740047	-0.00784491	-0.576384	-1.29964	-1.21322	-0.377431	-0.0668	-0.0952421	0.172369	0.797067	-1.45573	-0.218721	-0.50308	-2.07648	-4.917	0.018192	0.694526	-0.4182	1.5392	0.895592	0.610875	0.694976	0.675934	-0.0268909
0.335867	-0.374031	1.56973	-1.05004	-0.246656	-2.16028	-0.0734371	0.801109	-1.56825	1.29864	0.669759	0.68555	0.0576039	0.552517	-0.662661	-3.07033	-1.17477	-0.22279	-2.66969	1.48578	-0.765192	0.424673	0.569531	0.602601	-0.968531	1.68704	1.43584	0.902952
-1.35709	1.45547	-0.847281	-2.11434	-0.846642	-0.44348	-0.015082	-0.335027	-0.307477	-0.33517	0.0932198	-0.459307	0.13198	-0.0989199	-0.0709676	-0.850497	-0.752589	0.546591	-1.77385	-0.74361	-0.00360635	0.0986946	-1.04551	0.471972	1.2154	0.0655913	-1.29649	-0.0214756
-0.39934	-0.404119	-0.285927	-7.67109	-0.723731	0.180995	0.16691	-0.232487	-1.56286	-0.35952	-0.727669	0.820942	-0.479009	-0.145655	0.0257328	-0.130676	-0.249302	-0.375951	-1.64063	-0.443169	-0.671255	0.354712	0.990827	0.166843	-0.185581	-0.413659	-1.88204	-1.75174
1.25793	1.47897	-1.42962	-1.61984	-0.653956	-1.30165	-0.409149	-0.0889421	-1.1755	-1.4315	-1.29014	0.478552	0.913749	-1.6944	0.434047	-1.1045	0.218296	-0.0186337	-4.80568	0.0668568	-1.05831	1.02046	-1.58593	-0.397334	-0.466173	0.665546	-1.75638	0.140973
-0.22327	0.150836	-1.07411	-2.63015	-0.907328	0.347476	0.654514	-1.68437	-2.77122	0.624414	0.734536	-0.049864	-1.03751	-2.05006	0.0155652	0.80153	0.164192	-0.292994	-10.5547	-1.89433	0.963291	0.0969527	1.15841	-0.260065	0.176379	1.81396	-0.653045	-2.09654
0.0469515	1.16821	-0.396754	-2.64386	1.16243	0.501002	-0.0927502	0.223704	-0.11005	1.099	-2.35849	0.9267	1.97164	0.236262	-0.984928	1.19095	-1.74782	0.336193	-4.7915	1.21892	-1.93905	0.283158	0.665307	-0.28736	-0.675865	1.16412	-0.245405	1.40352
1.2266	1.60172	0.335098	1.3248	1.00505	-0.277949	1.8439	1.86831	1.02853	-0.592948	1.25303	0.705334	0.705177	1.10037	1.17254	-0.376185	1.60744	1.3178	-0.54433	-0.109061	-0.323878	0.754846	1.40774	1.5153	-1.15045	0.484654	1.00619	1.09588
0.46741	-0.863022	-0.304444	-1.63098	-1.31056	-0.340345	-0.956149	1.09187	-0.132241	-0.733821	0.496865	0.44106	-0.637928	-0.85827	0.116318	-0.383207	-0.362516	0.0346422	-2.84365	-0.321034	0.89925	0.364758	-0.456543	-0.768289	-0.0225754	-0.26196	1.26705	0.463025
-0.584694	-0.386037	-0.798264	-0.0532429	-0.490448	-0.183072	-0.000309152	-0.689943	-2.2606	-1.13446	-1.00549	-1.19824	-0.85662	-2.04119	-1.9791	-1.04378	-1.4053	-0.339568	-5.14821	-0.470532	-0.741169	-0.460283	0.0258956	-1.16214	-0.0993939	-0.381014	-0.872345	0.17007
1.37548	-0.207576	0.147442	-1.34727	-0.0959318	-0.00278902	-0.240889	-0.00342678	0.224597	0.308617	0.156038	-1.77767	-0.232481	0.645508	0.679024	-0.863401	-1.19571	-0.414718	-1.88915	0.50464	0.151153	-1.03968	-0.517413	-0.16779	-0.285368	-1.5089	-1.633	1.1958
-1.68559	-1.56131	-1.23272	-7.26716	-1.0198	-1.71168	-0.404767	-1.09403	-1.23844	0.0830018	-0.786373	-1.73705	-1.81745	-0.482484	-0.964524	-1.66542	-0.399908	-3.03184	-3.43466	0.459371	-1.80618	-1.66144	0.844982	-1.28184	-0.277493	-1.55053	-4.82985	-0.89935
0.415338	0.427085	0.831831	-0.147842	1.07959	1.21918	-0.401737	-0.828032	-0.973016	1.18901	-1.11122	1.29301	-0.0635675	0.399379	0.0477998	0.691481	-0.559067	-1.34193	-4.66377	1.29979	0.0104488	0.585979	1.27124	-0.409453	0.549825	0.0314291	-2.17757	-0.707077
-0.293381	-0.805577	0.180177	-0.0470603	-0.197504	1.00898	-0.479733	-1.75824	-1.53184	0.78938	-1.76907	0.92406	-1.12399	0.989589	-0.935773	1.16333	-0.724502	-2.56226	-5.57652	0.521326	-1.55682	1.21242	-1.34097	-1.2327	-0.422979	-0.656235	-2.84439	-0.25011
1.08317	0.196916	-0.346231	-5.61537	-0.890478	0.161619	-1.48416	1.47342	0.467062	0.481056	0.467569	-0.311013	1.3204	-0.421957	0.395553	-0.10699	-0.282375	0.596233	0.355203	0.450962	-0.38127	0.332834	-1.44796	-0.576265	-0.351083	0.181987	1.31504	0.645811
-0.563771	0.580577	-0.193917	-0.883837	0.118857	0.097534	0.188261	1.28756	-0.191777	0.130608	0.213373	-0.274604	0.529819	-0.280453	0.254263	0.517806	0.535028	1.17732	-1.52367	-1.07073	1.17419	-0.496313	-0.353287	0.851752	0.204286	0.888511	1.60805	0.22223
-0.761152	-1.60364	-0.924898	-2.68492	0.793412	-0.379436	0.261379	-0.494631	-0.8275	1.36099	1.89582	-1.40625	-1.46158	-0.0968002	-1.21693	-0.551837	-1.01148	-0.0193781	-4.61838	0.601778	1.86277	-2.20186	0.7532	-0.109681	0.055286	0.366764	-0.316437	-0.784446
-0.410725	-0.0750098	0.464424	-1.54756	-0.400957	-0.167753	-0.129758	-0.771458	0.818603	-0.797821	1.58385	-0.380086	-0.425969	0.630884	-1.10668	-0.0579633	0.710687	-1.3435	-2.05818	-1.07838	0.883085	0.0685688	-0.910347	-0.539385	0.920666	0.983377	-2.35923	-0.596283
-1.02432	-0.275397	-0.276142	-7.41465	0.493727	-0.379739	-0.110757	-0.983572	-2.13562	0.959831	-2.76147	0.692473	-0.747988	0.171169	0.20217	-0.281268	-0.163096	-1.78881	-1.25643	-0.831938	-2.49966	-1.0403	0.762352	-1.72981	-1.50552	-1.3948	0.930813	-2.57412
-1.53609	-0.705154	-2.28012	-2.03614	-0.711962	-0.295933	-0.850798	-1.22904	-1.24101	-0.477244	-1.17869	0.342423	-1.32701	-2.20155	-0.144429	-0.488977	-0.292731	-2.22496	-7.00132	-1.53124	0.966062	-0.208103	-1.17163	-0.923979	-1.41938	0.890919	-3.05267	-1.32437
-0.0840804	0.38341	-0.690202	-3.51727	0.495648	-1.54338	0.289094	-0.741159	0.647064	-0.740491	-1.27397	0.539567	0.937098	-1.27393	-1.63682	-1.98126	-0.376223	-0.88348	-1.07302	0.354046	-0.595902	-0.229898	-1.43633	0.072532	-0.182722	-0.495613	-1.44046	-0.757585
-1.96878	0.869677	-1.44276	-1.72394	-1.26228	-1.575	0.263113	-1.2013	-2.26913	0.16192	-1.52236	-0.0893241	-0.510195	-2.38254	-0.680919	-1.68757	0.296501	-0.418153	-5.55952	0.497533	-1.56095	0.177681	-0.057247	0.378453	0.143268	-1.65255	-1.32283	-0.352133
1.76531	2.3663	0.681695	0.339734	0.716805	1.46074	1.22499	0.800801	-0.781543	2.74691	1.28278	1.14944	1.86991	0.4017	-0.468551	0.960938	1.63791	-0.575514	-3.82511	2.59411	2.00997	1.39143	2.00838	0.32423	0.40017	0.354097	4.08413	-0.995916
1.8023	-0.569208	-0.0102251	2.55722	0.715672	1.52128	1.43639	0.630416	2.02434	1.99524	0.215116	1.14863	-0.548533	1.91253	1.93597	1.81389	1.01419	0.575833	-1.56486	0.999695	1.88665	0.279791	0.370065	1.94725	1.3976	-0.151521	2.78604	1.14498
0.192159	-1.27537	0.941798	-1.93802	0.214225	-0.744811	-1.52026	-0.215154	0.0962957	1.49421	0.146982	-0.850587	-1.89288	1.65343	-1.04218	-1.40391	0.383845	-1.23011	-1.16405	1.14697	-0.126501	-0.62032	-0.995485	-0.449203	1.01048	-1.80641	-2.31823	-0.271437
-0.0239303	0.456678	-1.05621	-0.817788	0.196752	1.1033	0.583912	1.3441	0.310652	-1.02839	0.878159	-1.57825	0.492006	-0.84121	0.175046	1.13314	1.65913	0.204431	-4.559	-0.393945	0.950304	0.58645	0.825864	0.359072	-0.184373	-0.0068488	1.64853	-0.522972
-8.33473	-5.08424	2.40542	77.746	-5.36587	-3.42387	0.830385	-5.26806	0.56159	-4.01495	4.92282	-1.20385	-5.20929	1.70738	-1.06398	0.240267	-1.59605	-0.367201	0.605341	-3.5238	2.47216	-0.986275	-1.05734	6.06734	3.11614	20.9517	14.4208	17.6297
0.808796	2.31415	-0.477177	-2.17275	0.0960877	0.00589499	1.862	0.295867	0.658178	0.499391	2.17171	-0.70142	0.836002	0.0746158	-0.553181	0.43958	1.85121	0.473384	-3.97995	0.578592	1.69802	-0.264578	0.622086	1.49149	1.33828	0.681682	0.675237	0.902025
-1.25415	-0.712976	-0.214279	-1.84476	1.16255	0.192892	1.07208	-0.390038	-0.719058	0.399335	0.691425	-1.72147	-0.664374	-0.222666	-0.34738	0.237674	-0.537951	-1.39046	-4.47189	1.13414	0.326314	-0.816245	0.563842	0.0665569	0.835159	0.739658	1.14438	1.21133
1.09861	-0.519199	-0.535701	-0.0961554	0.658936	1.13918	0.478585	-0.0255566	0.932547	-0.27543	1.63693	0.322776	-0.598476	0.510509	-0.0978748	1.18696	-0.520642	0.108164	-3.49581	0.211687	1.50324	-0.146546	-0.24431	-0.179515	1.05899	1.93216	0.0118463	0.640839
0.0904319	-0.767004	0.953625	-2.44822	-0.0516878	-0.715347	-0.0295786	-0.707014	0.0351746	-0.738892	1.47614	-0.200022	-0.776811	0.524381	-0.0864929	-0.74914	-0.0512125	-1.13177	-2.76202	1.4099	0.484498	-0.870438	-0.59529	-0.138496	0.305115	-3.13082	-0.901287	-1.34188
0.587836	-2.14542	0.522003	-0.103515	1.60265	0.836875	0.537686	0.291931	0.0106153	1.97741	-0.369681	1.25299	-2.21737	0.216107	0.310969	-0.370889	0.136231	1.11764	-2.0235	2.47486	-0.0169194	0.0697449	1.04201	0.827597	0.959374	-1.71414	3.29399	0.110744
0.245034	0.240755	1.72893	1.80246	1.40675	0.791964	0.103669	-0.407718	-0.519301	-1.26466	-1.60969	-0.437875	0.0125603	1.04091	0.750492	-0.0962985	0.444733	1.02442	-4.02453	0.973384	0.534075	0.337852	-0.90688	0.137999	-1.29239	-0.766288	2.2228	0.88976
0.580894	0.740128	0.505029	-1.23151	-0.0992393	-0.130993	0.425798	0.595996	0.189568	-1.67837	0.971217	-1.37173	1.12223	-0.430411	0.286414	-0.553693	-0.183131	0.467464	-0.763032	-0.7927	0.280147	-0.00629637	-1.4013	-0.283873	0.188589	0.626469	-0.784298	1.01472
1.29655	0.713662	0.475963	0.377604	0.173852	-0.120634	0.37773	0.587679	0.0678755	0.842819	1.40916	0.382686	0.20887	-0.532486	1.32117	0.188432	-0.551111	0.60263	-2.30048	0.9198	2.85136	0.227497	-0.747901	0.142568	-0.531851	1.19207	-0.325909	-0.213394
0.0607924	0.413189	0.230848	-0.115122	-0.872053	0.318046	0.0632733	0.12894	-1.75685	0.316898	0.642129	0.467464	0.385597	-1.54804	0.840005	0.480092	1.11833	-0.981645	-4.05162	0.61657	0.819072	0.239473	-0.0222061	0.54703	1.05013	0.946647	2.22118	1.1414
0.555956	-0.712859	-0.565756	0.392431	-0.226864	-0.741003	0.684466	-0.556327	-0.245037	0.203686	1.09322	0.77468	-0.271723	-1.39786	-0.0661873	-0.829014	-0.943139	-0.804593	-3.15286	-0.253575	1.65763	1.05007	0.403837	-0.54745	0.769344	0.271623	0.12141	-0.763505
1.83462	-0.949949	1.99372	-1.42816	0.93685	-0.0599305	2.37553	-0.860836	-0.592287	1.57831	3.46882	-1.17404	-0.996041	0.227935	0.406264	0.545617	0.614287	0.430803	-2.91554	0.736258	1.64171	0.201155	0.0134447	1.06626	2.06221	2.90538	1.49251	2.40688
1.7263	-0.328285	1.55596	-0.99812	0.121735	0.711319	1.31791	-0.315356	-0.0881864	1.33892	1.76603	-1.19283	0.328889	1.06772	0.782481	0.596406	1.20099	-0.300074	-1.11346	-0.3366	0.685712	-0.465825	0.0992501	0.279002	-0.400801	0.13473	-0.716057	-0.937084

## Sheet: SuppFig6
A1L	A1R	A2L	A2R	A3L	A3R	D1L	D1R	D2L	D2R	D3L	D3R	D4L	D4R	M1L	M1R	M2L	M2R	M3L	M3R	M4L	M4R	S1L	S1R	S2L	S2R	S3L	S3R	S4L	S4R	S5L	S5R
-0.683701	-1.01179	0.314073	-0.510916	1.24243	-0.611352	-0.820405	-0.798474	-0.269762	-0.264833	0.397409	-0.920759	-0.606709	-0.948408	-0.668045	-0.257863	-1.07656	-0.365095	-0.574618	0.0333845	0.907079	-12.0967	-2.02646	-1.34049	-2.12544	-1.90935	-0.861856	-2.05349	-0.388358	-3.34016	0.945913	0.0176014
-1.69126	-0.284593	-0.704229	0.0550673	-3.93292	-1.91809	0.511726	-0.794446	-0.890824	0.124584	0.847501	-0.300001	-0.0752202	-0.427055	-1.1043	-1.49922	1.00429	0.721498	0.289575	0.945764	-1.28738	-16.4926	-0.604217	-0.671232	-1.1277	-1.30791	-0.609429	-0.655627	-1.96786	-4.61519	-1.89455	-2.46415
-1.02923	-0.321223	-0.441479	-0.54552	2.33207	2.33011	-0.572485	-0.62618	-0.870514	-1.11753	-0.455398	-0.256991	-0.412986	-0.161587	-1.41572	-1.98516	-1.32039	-1.62264	-0.779837	-1.13546	1.29989	0.482437	-0.275707	-1.60533	-0.373336	0.334303	-1.01966	-0.183043	-1.38417	-4.71697	1.14359	0.331415
-0.199671	0.0760003	0.133262	-0.114032	-0.320509	-1.00101	-0.372648	1.20011	-0.867153	1.37994	-0.471859	0.847608	-0.925135	0.494885	0.37084	1.8932	0.403176	2.20435	1.04793	1.20284	0.139234	-17.88	-0.346367	1.67019	-1.06466	0.25716	-1.10117	0.992176	-0.647634	0.048381	0.458853	-1.33634
-0.0387495	-0.141968	0.587933	-0.508985	-2.10883	0.195634	1.39906	0.0234953	0.850248	0.439707	1.28328	-1.55264	1.62132	-1.01722	2.03598	0.8992	2.01724	0.217023	1.45729	0.200239	-1.2195	0.103987	-0.115353	1.3249	1.14897	-1.43247	0.981411	-1.15511	-0.465178	2.78981	-1.44605	1.92872
0.801898	0.619619	1.16501	1.03745	5.16791	0.0629852	0.115086	1.23051	1.21706	0.618914	1.24747	1.34312	1.72934	2.0967	0.0257007	-0.00771369	0.374063	0.779833	0.824506	0.861326	-0.252037	0.636677	0.0144137	2.66871	1.4768	1.63068	1.40289	0.308877	1.16874	3.46264	0.0562412	1.02139
-1.2697	-1.72446	-2.64441	0.915038	-3.65835	-0.213014	-0.140406	-2.68612	-1.59431	-4.15167	-1.02031	-1.18556	-0.616229	0.404596	-1.96787	-2.43929	-1.52184	-2.18255	-1.27103	-2.90494	-1.85438	-0.768248	-0.757982	-4.14032	-0.474988	-1.14448	-0.769555	-1.04572	-2.14027	-14.924	-0.935689	-1.37961
-1.81406	-1.13957	-2.15519	-2.34591	-3.74737	-2.18378	-0.712471	-1.2053	-0.782802	-8.97784	-0.660178	-1.06359	-0.575906	-1.20518	-0.346022	0.522005	-0.398988	0.75036	-1.03182	-0.47432	-0.874727	-4.07434	-1.76906	-0.714639	-0.511121	-1.19722	-0.632391	-1.68554	-0.487016	-40.7447	-0.234386	-3.50511
0.788282	0.478621	0.546767	0.182363	1.23911	-0.520599	-1.27613	0.058587	-0.0613361	0.533255	-0.311212	0.466283	-0.0292199	0.620661	-0.052588	0.40709	0.0493009	0.437988	0.921889	-0.589616	0.458821	-0.807347	-0.539311	0.0885974	-0.777558	0.41072	-0.030251	-0.546945	-0.47233	13.1893	-0.172775	-0.879035
0.262121	-0.82761	-0.290817	-2.07393	3.90623	-1.42816	-0.751525	0.777588	-0.102968	-5.41608	-0.416639	-0.509788	0.338451	0.274796	0.132177	1.22229	-1.26254	0.202884	-1.87394	-0.741428	-1.21648	-2.40938	-0.590274	1.32608	-0.535691	0.246619	-1.07477	0.762481	-0.992423	-20.6591	-0.208598	0.817626
0.536237	0.494243	1.12646	0.12116	5.92236	1.51558	-0.713254	-0.0211169	1.01575	0.128043	1.37452	-0.171026	0.787364	0.0780276	-0.236229	-0.552979	-0.0942927	0.133215	-0.00558007	-0.251307	-0.264275	1.46053	-2.09473	-0.871482	-1.1052	-1.3594	-0.83984	-0.714254	0.40994	3.38622	-0.167591	2.00436
-1.8603	-1.25312	-1.95482	-0.217732	-3.22887	-3.23793	-0.623259	-1.74951	-1.78647	-3.64502	-0.260822	-0.603939	-0.231599	0.151509	0.69128	0.097726	0.473198	1.16769	-0.338245	0.360543	-1.02358	-29.9746	-0.634148	-0.395257	-0.607444	-1.11696	-0.732047	-1.60796	-0.362791	-5.99466	-0.214777	-2.92624
-0.720149	-0.609374	-1.914	-1.28797	-2.72866	0.145674	-0.510519	-0.661017	-1.36202	-1.79755	-0.901225	-1.35502	-0.171747	-1.56301	-0.301899	0.69419	-0.533987	0.190898	-1.52614	-0.451784	-0.764977	-2.13181	-0.926862	-2.04133	-1.26401	-2.31661	-2.37151	-1.29251	-0.83856	-10.0352	0.225577	-0.171245
0.787374	1.22863	1.90002	0.706315	4.67606	1.29499	0.584433	1.29776	2.52114	2.38628	1.34721	1.31963	2.17423	2.25907	1.11382	0.90324	0.967794	0.638423	1.28945	1.17466	3.96591	0.641271	1.12535	1.41764	3.35935	1.93627	3.40986	1.36001	3.91494	3.41095	3.3234	3.14109
-1.4524	0.158633	-1.60371	0.0480428	-2.85685	2.25435	-1.1277	-0.812056	-1.5348	-0.303615	-1.19221	-1.46073	-1.00258	-1.92856	-0.158615	-0.100922	-1.98489	-0.493994	-1.78483	-1.22451	-2.22755	-5.81332	-1.65563	-1.20861	-2.73205	-2.14051	-0.420148	-1.03504	-2.48941	-5.02903	-1.78948	0.657454
-0.598704	0.941767	-0.337275	-0.0856095	1.25391	-0.486826	-0.889988	0.142919	-0.334812	0.624514	-0.680523	0.573898	-0.354292	2.15048	-0.18425	-0.00541766	-0.599863	-0.181144	-0.798223	-0.450921	-0.641646	-15.8611	-0.75787	0.313701	-0.391055	1.72473	0.415828	0.620236	-0.153764	3.64109	-0.83193	-0.884603
0.195489	-0.521168	-1.14392	-0.632725	-0.657425	-1.02417	0.909913	-0.794765	-1.16267	-1.58281	0.088377	-0.325804	-0.942205	-0.142304	-0.394167	-0.594722	0.178607	-0.581567	0.929781	-0.555284	-0.463811	-3.18326	1.03204	-0.468374	0.506637	-1.86005	1.79749	-1.32546	-1.97365	-7.20014	-0.570073	-1.61796
1.4789	1.20974	2.33506	1.19743	1.91208	-1.0631	1.1774	2.31084	2.69766	1.00593	0.939848	1.43757	2.6798	2.09957	2.05402	3.51372	0.930943	2.3021	0.853033	1.76516	1.42357	-6.11695	1.49022	1.57584	2.06032	0.40009	2.26956	0.407475	3.19515	-1.06561	1.50472	-0.150419
-0.346479	0.0173205	-0.940876	-1.47187	-0.0567246	0.774559	-0.0485251	-1.43735	0.687765	-2.09091	-0.0345478	-1.3158	0.514862	-0.758639	-0.543405	-0.588368	-0.754309	-1.20102	-0.984868	-1.21282	-1.30012	-0.824348	-0.338253	-1.69185	0.220738	0.0644167	0.536981	1.04967	-0.484203	-4.82337	-0.66741	-0.6155
0.281884	-0.632051	-0.630945	0.396627	0.411534	0.169854	-1.61269	-1.3819	-0.565285	0.735543	-1.1111	-0.750689	-1.24997	-0.0505408	-0.588293	-0.156985	-2.08737	-0.624216	-1.26865	0.512759	-0.517875	0.69059	-1.59234	-1.64572	-2.66706	-1.06046	-1.57451	-0.866386	-0.655976	-0.541985	-0.73297	0.760501
0.38996	-0.376896	-1.01566	-0.847005	-2.13349	-1.0398	0.0946954	0.625361	-1.27687	-0.772884	-0.125949	0.362332	-0.262276	1.05592	1.03992	0.751425	0.0960067	0.449388	-0.224664	0.654418	-1.89734	-2.00724	1.0198	2.68323	0.670673	1.4089	0.395907	1.01973	-1.62847	2.68007	-2.30476	-0.115966
2.87485	0.919099	2.23519	1.05806	2.97296	2.68967	0.024117	0.918859	2.0767	2.92862	1.35153	1.1709	2.28152	1.29039	0.178117	0.127436	0.0607161	0.281449	0.900234	0.305391	1.49983	11.5716	0.632901	0.476592	1.69715	1.16855	3.44705	0.704556	2.1586	5.52482	1.01564	4.93257
-0.62789	-0.412893	-0.335048	0.577034	-1.579	-0.989889	-0.891904	-1.42376	-0.18192	-1.94182	0.281038	-1.05147	1.00627	-0.175408	-1.0503	-1.22986	-1.94104	-0.685133	-1.50346	0.765835	-1.11707	-5.58521	-1.46859	-0.724834	-1.98186	-0.379202	-1.83414	-0.320698	-0.466927	-3.71797	-1.1609	-0.0758828
-1.36323	-2.75034	-0.59992	-0.895779	0.262832	-2.68511	-1.03012	-0.943022	-1.47668	-1.60325	-0.538147	-0.364566	-0.304785	-0.11941	-0.572945	-0.162681	-1.33318	0.0568557	-0.905225	-0.337144	0.384718	-19.0813	-0.956779	-1.92261	-2.77289	-1.69972	-3.37042	-1.57133	-1.16441	-4.05529	0.127492	-2.24839
-0.592132	-0.720409	1.13635	-0.751361	-0.663843	-1.46857	-0.0442797	-1.14259	-0.109368	-0.0745552	0.775531	-0.894734	0.364577	-0.712048	-0.499494	-0.420092	0.313203	-0.562446	0.179723	-0.361205	0.123845	-14.8126	-0.739027	-0.461049	0.113453	-1.19206	-1.07417	-0.379154	-0.72782	-4.88105	0.350616	-1.05389
0.117695	-0.30468	0.261173	0.133883	1.85466	0.252612	0.547913	1.30377	-0.207652	0.907682	0.552046	-0.113541	1.14231	0.0233193	0.904859	0.502792	0.196014	-0.205228	-0.132465	-0.240657	-0.257082	0.978028	0.066665	0.854628	0.260643	0.264495	1.37689	0.085481	0.165299	9.55264	0.327259	-0.059427
-1.58144	-0.834061	0.311496	-1.17795	0.034801	-1.90054	-0.755392	-1.50053	-1.5377	-0.439265	-0.457864	-1.67179	-0.0380311	-1.86673	-1.44943	-2.00885	-0.230357	-0.588478	-0.523021	-0.729085	0.00894091	-0.481997	-1.22894	-1.84524	-0.935179	-1.89096	-2.31919	-1.32835	-1.98128	2.38309	0.94228	-0.958878
1.25626	1.39507	1.53052	-0.583843	-2.01167	-0.869904	1.03882	1.47212	1.27284	0.498276	1.75648	0.435463	1.11398	0.168438	1.83641	1.21119	1.87367	0.992137	1.90204	1.10162	-0.0497635	-0.696695	1.15728	1.96419	1.51689	0.150205	0.733475	0.799278	1.94177	4.70264	-0.285786	0.389553
-0.97225	-1.04067	-1.42359	0.268412	-4.44427	0.649085	-2.55781	-0.694943	-2.25758	0.800284	-1.00736	-0.32362	-1.68558	-0.184046	-1.32602	-0.234239	-1.22514	0.61595	-0.284002	2.31556	-1.30184	-1.32678	-2.17785	-0.747546	-2.23791	-0.533226	-0.576098	0.00480737	-1.2364	5.37874	-1.87627	-0.767901
0.263056	1.13899	0.369484	1.43988	1.18522	-0.740503	1.5599	2.36116	0.47933	2.25664	0.724665	0.992605	0.867032	1.22968	2.26974	2.46484	2.16572	1.84896	1.5385	1.95246	0.536599	1.32981	1.05267	4.64936	1.99507	2.33517	1.48264	1.30883	0.4514	17.058	0.6378	0.140831
-2.43921	-2.29688	-2.99681	-2.46096	-6.4214	-4.83051	-2.98903	-3.83497	-3.60209	-5.78444	-2.35957	-3.27143	-2.40752	-1.58129	-1.39232	-1.31543	-2.83882	-2.87246	-2.33505	-3.57305	-1.76164	-5.55512	-2.41171	-6.33528	-3.8853	-4.08109	-3.17384	-4.07395	-3.40112	-25.1156	-1.49024	-3.4452
-2.00398	-1.84974	-2.87128	-2.47267	-2.52951	-0.841401	-1.67011	-2.41062	-2.60578	-4.44754	-2.77006	-1.50865	-2.60812	-0.427081	-1.80351	-2.84157	-2.76446	-2.72508	-2.38207	-3.15112	0.0191865	-28.3832	-0.840765	-2.24318	-1.4703	-1.72663	-1.69838	-1.59637	-1.4749	-5.69269	2.0733	-1.25329
1.06419	0.148459	0.572657	1.98582	2.44063	-0.0813845	-0.994138	-0.646606	-0.105861	2.52779	-0.227636	1.03305	0.101432	1.82791	-0.505786	-0.475882	-1.91724	-0.408059	-0.78685	-1.23591	-0.282601	-5.52423	-1.18299	-0.993596	-1.77358	-1.18238	-1.26161	-0.183072	-1.35046	0.899398	0.123803	-0.511544
-2.46822	-2.49501	-1.00038	-0.308499	-3.40386	-3.17022	-2.15528	-2.57397	-1.92099	-1.29277	-1.36	-1.81639	-0.66979	-1.82064	-1.76382	-2.46325	-2.95144	-1.26912	-1.53528	-1.31976	-0.523963	-20.6719	-2.72806	-2.84778	-4.42979	-3.12538	-2.93369	-2.04163	-0.884364	-8.37389	0.267998	-1.59256
0.807355	0.685462	0.605233	3.11743	2.92638	-1.06012	1.8384	3.26213	0.726128	3.55824	1.14545	2.63773	0.56949	2.83585	2.24223	1.89208	1.10919	1.93407	0.438424	1.97579	-0.391006	-6.48521	0.838248	3.58219	2.92861	2.30868	1.27073	1.56957	0.0889057	6.51569	-0.137929	-0.764197
-0.589504	-1.67266	-0.756398	-1.32744	-0.915885	-4.2611	-1.15357	-0.0672212	-1.97131	-1.08112	-1.78869	0.930473	-2.00959	0.927158	-0.71945	-0.601665	-2.51637	-0.0593195	-0.739018	-0.331325	0.281568	-27.6669	-0.267873	0.103544	-0.627972	-0.253808	-0.196567	-0.134773	-2.12179	-3.78352	0.541933	-3.83017
0.239226	2.49504	1.59539	2.19837	1.76308	2.93369	1.32246	2.60616	1.32705	4.70545	2.79899	2.4179	2.2157	1.95691	0.654538	0.291386	0.920055	0.781751	1.24493	0.446886	1.55795	8.15439	0.260746	2.52399	2.00799	2.17818	1.70623	4.64184	0.561461	7.27854	0.550663	1.74413
-0.181533	0.340298	0.910112	-1.46974	0.828964	-0.987737	-0.877603	-2.37193	0.652396	-0.315269	0.494213	-2.19042	0.306181	-1.85375	-1.18965	-1.09554	-0.101922	-0.700922	-0.107493	-1.34273	1.75877	-3.16818	-1.96039	-3.32265	-0.0112253	-2.46579	-0.244115	-1.4441	1.14349	-4.3743	1.76288	-0.458948
-0.160948	-1.16686	0.889599	0.440407	0.976344	-1.33883	1.20741	0.26273	0.254016	-1.17696	1.36184	-0.349307	1.75625	0.281929	1.17671	0.649809	0.860482	0.514768	1.29569	-0.231989	-0.0180482	-1.25935	0.955928	0.553165	0.761012	0.0570804	0.886792	-0.129231	-0.0837931	1.81574	0.505263	-0.783103
-0.141278	-1.23517	-0.115625	-2.11613	-0.163103	-1.47977	-1.51579	-2.54358	-1.3251	-1.66527	-1.46251	-2.17764	-1.57395	-2.24862	-0.892666	-1.29364	-2.17111	-1.54005	-0.118461	-0.978406	-0.2591	-16.9178	-1.03896	-3.06227	-2.57911	-3.87766	-1.15036	-2.12163	-1.70634	-9.40359	-0.180813	-0.831659
-0.789006	-0.585314	-0.939784	-0.220759	0.659147	-1.91724	0.018342	-0.0176632	-0.606232	-3.79155	0.0199715	-0.127111	-0.375926	0.401281	0.244479	0.220322	-0.718519	0.133565	-0.692325	-0.148792	-1.63061	-1.89332	0.0558939	0.447248	0.0182613	-0.181284	0.0987858	-0.860676	-0.669653	-21.396	-1.08057	-1.11621
0.273446	-0.649936	-0.235863	-0.855123	-0.723595	-1.6638	0.432865	-0.509182	-0.27495	-0.288983	0.117922	-0.598532	-0.380707	0.169788	-0.917522	-1.59845	-0.109957	-1.65438	0.452263	-0.523502	-0.278323	-0.340755	0.800834	0.281517	1.45722	0.131252	1.79562	0.18628	-1.08445	5.51176	-0.296694	-2.08786
1.20311	0.87546	0.611007	0.281703	1.16432	0.181824	-0.173391	1.65044	0.937089	2.85057	0.432413	0.741259	0.504649	1.37873	0.718632	1.15167	0.00516408	1.14279	0.0200077	1.52248	1.04445	0.37089	0.511499	1.85156	1.0769	2.28209	2.38663	2.13955	1.14536	3.5836	0.217543	0.818042
-0.109717	-1.17748	1.1274	-0.644202	-0.133976	-0.333248	-1.57685	-1.34174	-1.19083	-0.162845	-0.657329	-1.201	-0.300664	-0.872897	-0.666966	-0.335691	-0.211702	-0.661506	0.639072	-1.07504	1.49516	1.17039	-0.868122	-3.48381	-2.32566	-2.23956	-1.38603	-1.11074	-1.82126	2.90986	0.746509	0.452663
-1.36557	-0.932111	-0.906709	-0.394267	-0.211802	-0.555068	-2.09384	-1.25405	-1.8597	0.130878	-1.69735	-0.920953	-1.44495	-1.18382	-1.69369	-0.60134	-1.72558	-0.298049	-1.32451	1.24346	-0.478454	0.0350716	-2.87005	-1.98309	-1.69044	-1.65185	-1.28805	-0.763876	-2.63331	10.946	0.331206	-0.624755
-0.6213	-0.792422	-0.941808	-0.934044	-1.69613	-1.8669	-2.02785	-1.13115	-1.85286	-1.36902	-1.22738	-1.23875	-0.908399	-0.779935	-2.16625	-1.69603	-2.32344	-0.875834	-0.605652	-1.23848	-0.502325	-1.52013	-1.83059	-2.58607	-1.7833	-1.76364	-1.55211	-0.978376	-2.4262	-5.3345	-0.972318	-1.3348
-0.901648	-0.956242	-1.94574	-1.0404	-1.85154	-1.37593	-1.36404	-0.678152	-1.91726	-1.63793	-1.86625	-1.17773	-2.62297	-1.4152	-0.210947	-0.411407	-1.16062	-0.863574	-1.05798	-1.11885	-1.06207	-20.1389	-1.0996	-0.243221	-1.2925	-1.40552	-0.184831	-0.643483	-1.87456	-4.26655	-0.411776	-3.70768
0.270134	-0.141968	-0.802437	0.23478	-4.07187	-1.30056	-0.374743	0.681874	-0.459125	0.650974	-0.358503	-0.182561	-0.209087	0.355687	-0.236866	0.606077	-0.0910203	0.483677	0.26769	0.149484	-1.75846	-1.64309	-0.812325	0.405137	0.580264	-0.459546	0.563256	-0.124148	-1.42894	10.4043	-1.75826	-2.1171
1.03776	-0.0578747	1.43704	-1.34682	4.35341	-0.520099	-0.0970166	-0.70139	-0.00107136	0.959517	-0.781313	-0.616682	-0.0297054	-0.201536	0.0890466	-0.214408	-0.21341	-0.914365	-0.0536932	-1.3986	1.84704	-19.2745	-0.260937	-0.391659	-0.868174	-0.2832	0.0508239	0.058931	0.0327285	-4.5218	1.90952	0.335775
1.86184	1.2506	1.57979	1.68774	1.38309	0.171298	2.64995	3.08145	1.9859	3.68268	1.9133	1.86947	2.35213	2.42456	3.00569	1.63362	2.7721	1.02711	1.80968	0.41336	1.9479	0.729847	2.78413	2.80087	3.23788	2.39614	2.77333	2.46067	1.92551	6.46946	1.28742	0.745107
-0.394618	0.347661	0.126248	1.45972	2.28755	-1.49276	0.0745775	1.88787	0.37041	2.00092	0.80836	2.61347	0.340144	2.6502	0.33392	0.291605	-0.479248	1.59208	-0.0603715	1.44856	0.0160695	-0.770284	-0.455482	2.06662	1.08219	1.45285	1.89697	0.724513	1.13276	18.2448	0.326508	-2.17691
-0.174653	0.0995432	0.368663	0.165676	-0.736504	-0.770817	-0.58983	-1.35247	0.395187	0.149825	-0.177054	-0.829849	-0.0357693	-0.597192	-1.62896	-1.35231	-1.54605	-0.180545	-0.702108	-0.00979712	0.00724391	-9.35795	-1.70807	-1.15204	-0.0581688	-0.924926	0.579653	0.0611797	-0.35874	-3.02906	0.685213	-0.710919
-1.66642	-1.7921	-0.561975	-0.879205	-0.461922	-0.10786	-2.56654	-1.72721	-2.29047	-8.40027	-0.811747	-1.29854	-1.45898	-1.00324	-1.31747	-1.29614	-1.68259	-1.03849	-0.406675	-0.683863	-2.13154	0.298948	-1.99769	-3.1661	-2.4669	-1.81752	-2.95094	-2.68629	-2.19384	-27.4466	-1.53491	-0.300005
-2.06578	-1.55559	-1.9981	-2.34087	-3.17323	-0.701744	-1.58446	-3.173	-3.34215	-1.92438	-1.94137	-3.60639	-2.45954	-3.5447	-0.806037	-0.935622	-1.1488	-2.0185	-0.888672	-1.83919	-0.97877	-1.54122	-1.81475	-6.26209	-2.95188	-3.94267	-2.38472	-2.77641	-3.41231	-4.31065	0.348659	-0.377816
0.655095	-0.434815	-0.791087	1.21477	1.84615	-0.258593	0.163145	0.603218	0.353869	1.09442	0.613614	0.584569	0.546515	1.07466	1.04147	2.0123	0.712712	1.49932	0.402238	0.889696	-0.346771	-2.24504	-0.292766	-0.350335	-1.10959	-0.573482	0.0113923	-0.957516	-1.16047	1.75673	-0.165344	-0.136032
-0.222982	-2.01893	-0.853306	-2.83622	2.82781	-1.14124	-1.63384	-3.85293	-1.32131	-10.3312	-0.974032	-2.4567	-1.0453	-1.7193	-1.83244	-1.99416	-1.60522	-1.82521	-0.922042	-1.35041	-0.490634	-3.80544	-1.74772	-7.23299	-1.39425	-2.30928	-1.54069	-2.10455	-1.65494	-33.1341	1.40442	-2.0987
-0.191204	-1.24722	0.555146	-0.378679	-0.00824813	-0.573096	-0.1799	-0.11143	-0.62104	-0.0945313	0.6911	-1.36445	1.0627	-0.990201	-0.999496	-0.977036	-0.436481	-0.935747	-0.0910831	-0.81956	-0.0658594	0.432011	-0.799954	-0.370453	-1.32139	-0.949667	-1.37633	0.599472	-1.0446	8.41285	-0.323232	0.435567
-0.995535	-0.383424	-1.47662	-1.13022	-0.0192442	-1.32878	-0.113791	0.377712	-0.508035	-2.82651	0.15408	0.75761	-1.0453	1.11814	-0.718709	-0.589602	-0.742296	-0.559128	-0.597132	0.656242	-1.37657	-0.881232	-0.259437	0.693532	0.328546	1.5203	0.0566958	0.395915	-1.04416	-5.64033	-1.4837	-2.38128
0.446853	0.84022	-1.2059	-0.866091	-0.691745	0.45385	0.907554	0.256021	0.0899666	0.748634	-1.33551	-0.745883	-0.718828	-0.612384	0.700989	0.507826	-1.08597	-0.834433	-0.458374	0.165674	-0.621645	-5.33932	1.0546	0.619183	2.47071	-0.00491956	2.65389	0.0406791	-0.0772679	-1.68418	-0.395918	1.26567
0.828267	-0.0461934	-0.277575	-0.963964	3.57195	0.220767	-0.754247	-1.1325	0.784056	-0.955755	-0.194678	-1.02425	0.679276	-0.665116	0.527435	0.505805	-0.148135	0.446376	-0.303521	-0.310255	0.252735	-0.546558	-0.457271	-0.645446	0.0641243	-0.978428	-0.482153	-1.90965	1.50685	-3.54102	-0.127832	0.891654
-1.62259	-0.633002	-0.836235	1.36068	-2.47806	-0.569071	-1.77764	0.66186	-1.7379	1.74046	-0.515198	0.257924	-0.514954	0.0901582	-0.989764	-0.181108	-1.38016	0.732941	-1.22095	0.974906	-0.182087	0.86331	-1.84451	-1.15056	-0.856986	-0.272395	0.722967	0.201401	-1.4297	15.8835	0.745686	-0.227277
0.0773798	-0.867908	0.770832	0.00164134	-1.4094	-1.30535	-0.683967	-1.85894	-0.1361	-2.0923	-0.121417	-0.295776	-0.00980528	-0.802618	-0.433226	-0.766555	0.377187	-0.213564	1.6433	-1.18488	1.12346	-19.0225	0.113767	-1.84408	-1.04793	-0.908919	-0.385243	-1.04045	-1.43774	-4.69001	-0.695172	-1.95624
0.394634	1.8598	1.68372	1.1332	0.430244	0.319722	0.367677	0.185108	0.874855	1.77322	1.26531	0.548999	1.40534	1.17762	0.541422	-0.47076	0.254537	-0.0181256	0.61049	1.36646	1.22758	-1.8295	0.180733	0.572346	1.1971	0.434993	-0.639271	1.90194	1.44424	-1.56267	0.828421	0.668147
-1.08911	-0.885284	-1.78739	-0.251356	-9.34428	-3.19646	-0.873328	0.206541	-1.22574	-0.71456	-0.237492	-0.76263	-0.358194	-0.2326	-0.578483	0.434991	0.117585	0.604673	-0.633517	0.516489	-2.41983	-1.76018	-1.8891	0.400768	-1.07608	-0.0595851	-0.614852	0.356033	-0.460489	-0.555495	-2.09336	-3.49437
-3.12847	-2.31025	-2.50678	-0.860359	-3.15067	-2.19119	-3.14282	-1.32403	-3.87926	-1.03069	-2.6089	-1.83133	-2.38639	-1.34788	-2.22889	-1.90099	-3.03339	-1.50368	-3.68103	-0.401663	-1.25823	-2.15086	-3.48816	-3.19724	-3.72771	-1.71394	-2.81031	-1.8769	-3.7784	-1.82982	0.92382	-1.66858
-0.435781	-0.73152	-1.69075	-1.15803	-3.68448	-2.21959	-0.212984	0.594867	-1.0741	0.113437	-1.09824	0.457639	-0.737457	1.31884	0.629286	0.712111	-1.07555	-0.333863	-0.190799	-0.418744	-1.45718	-4.04178	0.487376	1.30502	0.329111	0.588255	0.566085	0.154159	-0.71838	2.76256	-2.16912	-1.8738
-0.180963	0.216064	-1.71766	-2.1157	-2.18756	0.811264	-2.52505	-2.50114	-0.962477	-2.93195	-1.64973	-2.69129	-1.38473	-2.85337	-1.25631	-0.253418	-2.17596	-1.8845	-1.63383	-2.55909	-2.70041	-0.933935	-2.52291	-4.14072	-2.93311	-2.2793	-2.58033	-0.505135	-2.24188	-14.0545	-2.36926	0.392045
0.146265	-0.733881	-0.478177	-3.71603	3.46501	-0.382446	-0.651465	-2.09426	-0.41824	-8.8484	-1.83083	-3.15226	-0.904752	-2.25439	-0.258671	0.561142	-1.75985	-1.71046	-1.09919	-3.65703	0.136648	-2.50127	-0.0629713	-4.02165	-0.818113	-2.85136	-1.66585	-2.63094	-0.78684	-37.2032	0.742009	-0.362683
-1.49117	-0.131594	-0.384358	-0.270683	-0.0103088	-0.506062	0.0593733	-1.52922	0.281987	-2.78268	0.358955	-1.17383	0.969635	-0.344587	-1.05413	-1.15604	-0.167253	-1.04862	-0.921152	-0.367661	-0.382603	-1.47879	-1.39712	-1.07536	-0.226055	-0.380962	-1.3065	0.1445	-1.29089	-12.6115	0.604529	-0.65949
0.57942	-0.443282	0.61381	-0.862155	1.26873	-0.851982	-1.0986	-2.62707	0.309817	-2.17335	1.02959	-0.260151	0.527502	0.342646	-1.4955	-2.1582	-1.22746	-1.27958	-0.219548	-1.43766	0.359996	-24.0931	-0.503218	-3.00715	0.0192292	-0.750881	1.10216	-0.743557	0.0376084	-1.07361	0.21121	-1.83595
-1.55516	-1.59183	-1.90933	-1.05378	-3.34389	-2.68274	-2.63624	-2.35465	-1.05991	-6.73146	-1.22289	-1.12496	-1.72263	-1.16565	-1.67559	-1.53292	-1.33579	-0.352677	-0.262329	-1.36227	-2.06927	-2.56757	-2.03245	-3.50333	-1.84931	-0.97986	-1.84762	-0.929828	-1.6186	-19.9946	-3.02956	-2.36759
-0.254792	1.08584	0.140216	1.78009	0.994109	1.13269	-0.371862	0.907633	-0.785265	1.96478	0.63323	1.82193	0.177036	2.27265	-0.755513	-0.512622	-0.845905	-0.282092	0.257384	1.59623	-0.969796	1.91087	-0.537411	1.76771	-0.0524285	2.84825	0.711076	2.15333	-1.66879	17.8395	-1.51256	0.530726
-1.92124	1.9733	-1.32772	-1.32221	-3.17378	0.838991	-1.51351	0.613911	-0.558325	1.96622	-1.00364	0.383486	-1.59747	1.01997	-0.410645	0.023888	-1.72136	-1.04414	-1.38919	0.0450286	-1.8419	-9.40619	-1.53807	1.85442	-0.777216	2.13557	-0.293067	1.67644	-1.05581	1.06501	-2.45389	-0.798123
-0.530008	-1.01104	0.19789	0.193077	-4.57612	-0.56791	-1.5422	-0.650749	-0.77746	-1.36267	1.52426	0.478628	0.335055	0.540192	-1.53415	-0.879119	0.180965	0.524385	0.735133	-0.0725232	-1.31429	-1.111	-1.38986	-0.893922	-0.618438	1.25336	-0.907691	0.975222	-0.701715	6.30705	-2.41098	-1.25359
1.894	2.0143	0.983939	0.627168	7.20392	4.16085	-0.439072	-0.198913	1.64436	3.0353	1.14054	0.438294	1.4478	0.691394	-0.194297	0.217066	-0.321583	-0.186235	0.686653	0.279264	0.0065969	5.83274	-0.466098	0.053899	0.359908	1.20905	1.67517	1.60022	1.14076	30.3739	-1.06799	4.99625
-2.27843	-0.716328	-2.19517	0.403531	-1.84579	-1.08469	-2.41908	-1.41573	-2.25849	-2.58395	-1.79534	-0.218168	-1.65534	-0.12234	-1.19464	-0.746674	-1.68571	0.485425	-1.59561	0.894355	-1.55871	-13.9624	-2.00065	-1.58228	-2.70086	-1.12068	-3.53952	-1.19764	-2.27231	-4.09728	0.135518	-2.02839
1.01116	1.15058	0.080763	1.21356	2.55024	3.49851	1.25452	1.28932	2.49585	3.29143	0.547545	2.26233	1.6139	3.0798	-0.362477	-0.632626	-0.392089	-0.891976	-0.744547	0.203154	-0.318294	4.5492	1.44301	1.52089	2.81387	2.2649	1.08826	2.06394	0.773044	20.6389	-1.13867	2.01798
-0.0571343	-0.693002	0.436039	1.49897	0.205106	0.421798	-0.178027	-0.938329	0.852093	-0.803938	1.13582	0.355068	1.41342	0.827444	0.0297129	-0.38853	-0.166863	0.599303	0.801244	0.101685	0.755431	-1.19419	-0.44853	-0.816754	-0.407247	0.486167	0.520519	-0.243823	0.193804	0.588805	0.927512	2.1688
-0.131812	1.49487	1.0295	0.735341	-1.15713	-0.328492	0.478378	-0.00355742	-0.333309	0.302485	0.325916	-0.444996	-0.367387	-0.74253	0.898294	1.15335	0.930329	0.475738	0.80502	1.5713	-1.05364	0.818166	-0.208551	-0.158032	-0.0411015	0.500808	-0.803209	1.43552	-2.34335	4.98106	-0.643276	-1.25863
0.883186	0.569065	0.0328127	-0.855861	2.23866	-0.307636	1.10728	0.195185	0.557737	-0.944958	0.303294	-1.0368	0.998421	-0.804047	1.00136	1.47231	-0.0983228	-0.115027	-0.772739	-0.189212	-0.930941	-1.80355	0.310316	1.37215	1.04733	-1.26641	0.450153	-1.87328	0.176116	-12.4813	-0.231189	-0.00462143
0.822904	-0.140258	0.571252	0.192765	1.20548	-2.15138	0.870277	-0.941963	-0.0141834	-2.22091	0.322532	-1.47612	0.707191	-0.713218	0.84932	-0.608512	0.803991	-0.495063	1.07319	-0.70008	0.758069	-19.2399	1.61021	0.0364127	1.07143	-0.714709	1.01241	0.0076919	-0.543485	-5.07013	0.736322	-1.84216
0.523665	0.670195	0.530857	1.37788	1.18063	0.932372	-0.176855	2.33357	0.222515	2.39774	0.407558	2.55167	0.285066	2.35945	0.576193	2.04114	1.03663	3.21045	0.912074	2.22651	1.2904	-9.18784	0.160618	2.0322	0.885018	1.71778	0.884702	1.56279	0.428157	3.27401	0.721116	0.63805
-0.724683	-0.0744518	-0.986952	-1.23894	0.20036	-0.431977	-0.961866	-2.0916	-0.155247	-5.88133	-1.06045	-1.92134	-0.496675	-0.390167	-0.126871	0.0222372	-0.19541	-0.967757	0.308625	-1.89946	-0.0873132	-0.894347	-1.49879	-1.75293	-1.01972	-0.491916	-0.367827	-0.742264	-1.04289	-25.279	0.526903	0.373904
0.455995	2.4468	-1.12413	0.931871	1.03019	0.205337	-0.323669	-0.558892	-0.365217	-1.13407	-1.52664	0.698934	-0.711761	1.52774	0.219042	-0.697289	-0.592712	-1.46134	-0.161839	-0.701445	-0.768296	-0.0146544	0.403956	0.64467	0.346443	1.16117	-0.180292	0.765551	0.439381	-3.28572	-0.564575	0.356241
-0.709395	1.12438	-0.794666	2.31396	-1.59394	0.464975	-1.15009	2.01192	0.258086	2.97325	-0.343001	1.4611	0.153777	1.65689	-0.138827	0.483841	-1.25798	0.968945	-0.438394	0.853973	-0.0170312	-4.52208	-1.54134	1.82528	-0.743249	0.528114	0.396555	2.28646	1.48246	1.80368	-0.0960204	0.867775
-0.816642	1.06018	-1.25928	-1.12997	-1.30184	-0.27128	-0.00690679	-0.792626	-0.691267	0.831221	-0.524646	-0.461502	-0.467461	0.161398	0.206788	-0.47407	-0.066353	-0.903758	-0.116881	-1.0699	-1.62331	-0.426189	-0.778926	-0.60414	-0.426438	-0.156815	-0.995273	-0.134308	-1.87095	8.22777	-1.33446	-1.39067
-0.553994	1.00207	0.0192435	2.17621	-1.42227	1.07063	0.183018	2.2414	0.585403	3.35985	1.26328	2.38275	1.12021	2.7028	0.810066	0.797723	-0.932043	0.177371	0.0196406	0.830141	-0.397976	-5.51334	0.58274	2.44198	1.71956	1.81808	0.50547	2.04243	1.31821	4.67254	-0.685747	0.235334
1.15824	1.77889	2.01708	2.51778	2.45606	1.01851	0.747571	1.45463	1.90161	2.83164	0.843184	0.830685	1.91371	1.64112	0.290214	-0.651936	-0.128012	-0.436618	1.41817	0.268691	1.73575	3.86679	0.726952	2.20992	2.09643	2.22195	0.58786	1.62724	1.65364	2.60892	1.33317	2.40263
1.5272	2.024	1.33147	-0.405903	3.84757	0.608605	0.586856	0.268092	0.727312	1.70264	0.759407	-0.95576	0.510976	-0.564088	-0.161554	1.20704	-0.0796608	-0.19521	-0.582086	0.458133	-0.530119	-0.19102	-0.195071	1.16145	1.47825	0.0485359	1.80778	1.08362	0.0306187	11.7486	-0.785311	0.1582
-1.72741	-1.58037	-1.17544	-0.336734	-2.1446	-3.48442	-1.53175	-0.158971	-2.38268	-0.82868	-1.1858	-0.90977	-1.80183	-1.12235	-1.11669	-0.335812	-1.25688	-0.0768728	-1.29025	-0.768562	-1.17091	-3.21459	-2.29726	-0.423957	-1.41849	-0.911699	-0.866606	-0.415352	-2.96253	5.64696	-0.346062	-3.22479
-0.107047	-0.147006	0.191627	-0.0954676	1.22715	0.967584	-0.539211	-1.03414	-0.503831	0.50629	-0.848532	-1.03455	-0.774082	-0.647883	0.212677	-0.357745	-1.14798	-0.861627	-0.165452	-1.33661	0.316299	-8.48565	-0.871471	-1.45146	-1.31423	-1.2756	-1.06778	-0.770675	-0.361252	-0.806221	0.018419	1.17914
0.916459	0.64218	1.85773	0.734706	2.24497	0.273303	-0.0672313	1.1726	0.514871	2.15973	0.270151	1.5788	0.331136	1.99652	0.140697	0.176152	0.30723	0.862751	0.477425	1.29896	2.37039	-1.85393	0.500306	0.046147	0.299085	1.57151	1.88614	1.22779	0.192602	5.03645	2.02264	1.30514
-0.981922	0.5574	-0.405459	-0.455525	-5.47711	-0.924362	-0.0686751	1.00911	-0.771605	1.71866	1.04388	-0.211168	-0.183442	0.132924	-0.744627	-0.428807	0.0222085	-0.915896	-0.563881	0.162778	-1.48089	0.344948	-0.771964	1.60032	0.519425	0.375067	1.71209	0.585228	-1.46561	10.8697	-1.13922	-0.347412
0.954026	2.17363	0.993301	0.73728	2.45955	1.07127	0.127756	0.33325	0.364352	4.13022	1.22164	1.30501	0.220789	0.889002	-0.303455	-0.130717	1.09181	0.987134	1.24814	1.41285	0.55447	-1.75903	-0.479779	0.617861	0.0777163	1.9002	2.00283	3.70414	-0.977318	6.42767	-0.343637	-0.174765
-1.86337	-1.09784	-1.84782	-2.05951	-4.27909	-2.68726	-0.651544	-1.61063	-2.90551	-4.36948	-2.05746	-2.4306	-1.30977	-1.55283	-0.621471	-0.481944	-1.0326	-1.6785	-1.72543	-0.997431	-2.04282	-3.98472	-0.627204	-1.38804	-1.56912	-1.54699	-2.09738	-1.61201	-3.46295	-16.8527	0.126912	-2.02808
-0.146185	-0.812594	-0.421129	1.19278	-2.45427	-1.5788	-0.229611	1.5316	-0.905853	0.747033	-0.112914	0.824919	-0.200154	0.652975	0.98906	0.366562	-1.14058	0.889867	-0.453421	0.662207	-1.45712	-7.01678	0.342734	0.979637	0.117621	-0.0432093	1.77335	0.633572	-1.13624	-0.238907	-1.11636	0.177977
-0.91726	0.301718	-0.341347	0.249516	-2.01301	-0.819341	0.575252	2.13678	-0.390602	2.41233	1.66634	1.3923	0.590233	1.23124	0.0748232	0.658532	0.685825	1.12794	0.189683	1.56644	-2.05371	0.42268	-1.32385	1.3263	1.09738	0.316281	1.59543	0.302393	-0.990109	16.0728	-1.86798	-0.434878
0.265819	-1.92005	-1.5088	-2.38215	0.0389542	-2.73378	-0.774437	-1.86382	-2.10245	-0.974952	-2.1063	-2.46956	-1.81095	-1.32046	-0.482027	-0.295307	-1.65618	-1.67769	-1.90669	-2.71097	-0.971543	-3.81988	0.187629	-2.45058	-1.27295	-2.50242	0.188783	-1.89931	-2.68053	-4.13357	-0.593822	-0.521164
0.697887	1.78347	1.17787	0.286387	2.13103	1.22152	0.347534	2.1919	0.653834	2.11982	0.119796	0.483704	0.855359	0.861159	1.61291	2.03104	0.49583	0.857067	-0.0834489	1.15049	1.63703	-1.83374	0.526341	1.82423	1.55715	0.264629	2.30008	0.461364	0.318243	0.121448	1.52462	1.12626
1.06753	0.965594	0.564131	0.201248	0.522321	-1.44559	0.812547	1.72565	0.636908	0.21665	0.231964	0.182379	0.614418	1.01442	2.13512	2.64703	1.48447	0.757184	0.382225	0.283823	-0.446716	-0.191405	1.11013	2.16035	1.0487	-0.0328663	1.78727	0.558336	1.77659	3.89707	0.0361913	0.312154
-1.40026	-1.68635	0.111966	-2.05922	4.40905	-4.07099	-0.0131659	-1.72014	-2.6793	-2.7302	-0.889145	-1.60156	-1.56287	-0.103756	1.18931	-0.0769657	0.130655	-1.10974	0.835125	-2.16587	1.42768	-3.66046	-0.0476837	-3.70994	-1.15521	-2.15282	-1.21739	-3.2921	-2.67512	-7.68199	1.6594	-0.819416
-0.741046	0.9306	-0.543509	0.280754	-1.54744	0.200544	0.443639	-0.267949	-0.386705	-0.319531	0.354138	-0.194741	0.0588699	0.414095	1.03198	1.21559	0.614066	0.254687	0.602058	0.34219	-0.782067	-13.5381	0.996486	0.134494	1.62074	-0.695601	0.480996	-1.27967	0.53323	-3.1126	-1.67973	0.566648
-0.316481	0.641674	0.958841	0.315705	3.23653	1.9645	-1.29659	-1.15546	0.452918	0.15996	0.303241	-0.100281	0.322394	0.309738	-0.561969	-0.747427	0.22101	0.0732475	0.559314	-0.0762193	0.948398	3.85539	-1.64379	-1.38356	-0.683842	1.0712	0.00556751	0.964821	-0.501878	0.0982306	0.5612	3.19006
0.67284	0.951322	-0.697784	-0.792215	1.96654	1.40213	0.753144	0.873902	1.65344	-3.69387	0.0204132	-0.0920636	0.806482	-0.250497	1.31093	1.28696	0.523328	0.340927	-0.16987	-0.230401	-1.14031	0.363938	0.525	2.26062	1.33466	1.0452	0.816795	1.6522	0.137453	-12.6974	-0.618676	0.478027
0.0700233	0.364293	1.13827	0.317066	2.49134	-0.129678	-0.320697	-1.27397	0.328567	-0.958007	0.300558	-0.795072	-0.0762778	-0.276069	-1.27479	-1.6264	-0.629642	-0.124844	-1.04062	1.41496	-0.262983	1.69583	-1.20778	-0.271966	-0.210413	0.55528	-1.16795	1.67085	-0.445215	3.51248	0.697179	-0.623561
-0.480691	0.661241	-0.545767	-1.19426	-1.34142	0.273358	0.752986	0.759885	-0.943161	0.547375	0.453371	-0.029949	-0.586745	0.213938	-0.0622629	-0.560571	-0.0729945	-0.922216	-0.097132	-0.8499	-0.506201	0.76114	-0.51031	1.41177	0.543071	-0.139145	-0.0231457	-0.210968	-1.34005	2.78218	-0.673058	-0.244087
0.250754	-0.0397683	0.162818	-0.395186	0.536049	-0.718893	-1.15646	-1.32951	-0.143303	0.135349	0.0424173	-1.25529	-0.184888	-1.02488	-0.244947	-0.249663	-0.369196	-0.216979	0.227991	-1.13778	0.12886	-5.61776	-1.32777	-0.71103	-2.59925	-1.13202	-0.297494	0.357565	-1.2749	-2.86334	-0.578232	0.0348322
-0.337236	-0.62831	0.47142	-1.00586	1.58991	-1.01873	-0.7208	-0.303906	-1.74741	-0.434772	-0.653212	-1.79279	-1.01952	-1.69771	-0.27911	-0.191019	-0.67226	-0.45213	-1.14313	-0.906235	0.0585151	-2.20613	-1.28196	0.158456	-0.841756	-0.73461	0.237329	0.478928	-2.03686	5.74238	0.396618	-1.02656
-2.07319	-0.807939	-2.41943	-1.24618	-5.95677	-0.781062	-2.04238	-2.80093	-2.27054	-2.51785	-1.24971	-2.46852	-2.0045	-2.08927	-1.46752	-1.86473	-0.705728	-1.329	-0.582947	-0.977194	-1.70712	-1.42501	-2.26936	-4.53316	-2.92956	-1.49087	-2.08312	-1.26989	-3.66717	-10.0931	-0.731093	-0.75855
-1.35738	-0.499147	-3.03731	-0.714227	-4.79538	1.19541	-2.10432	-0.72002	-1.84925	-4.40876	-2.73124	-1.01599	-2.03655	-0.853894	-0.855118	-0.65273	-1.92306	-0.978329	-1.46101	-2.18947	-2.6378	-0.660173	-1.52147	-2.0936	-1.98962	-0.703087	-2.63818	-0.781345	-2.07399	-13.1042	-1.66368	0.171993
-2.53779	-2.31978	-2.04105	-2.0394	-2.09505	-0.962109	-2.7406	-1.69634	-2.96351	-3.36282	-2.72858	-0.506979	-2.77023	-0.686085	-1.14434	-1.56605	-1.61974	-0.548215	-0.568064	-1.69531	-0.525301	-20.9964	-2.23494	-1.82995	-3.22562	-0.256218	-2.5065	0.185956	-2.27417	-3.3946	0.0732917	-1.41791
-0.874213	0.128605	-0.719531	0.737866	0.772886	0.399315	-1.12875	0.0524524	-2.18814	0.0288112	-0.52093	0.618451	-1.40029	0.803085	0.243906	0.127408	-0.787444	0.159231	-0.52819	1.28345	-1.63231	1.59699	-1.1178	-0.652657	-0.951402	-0.264913	-0.642296	-0.529429	-2.46046	10.59	-1.0571	0.538184
1.2261	-0.78985	0.21168	-0.13628	0.532466	-2.30326	0.632722	-0.56277	-0.886248	-0.422527	-1.39547	-1.32449	-1.30484	-1.12765	0.40575	-0.257873	-1.5823	-0.364261	-0.681788	0.00980262	-0.309695	-17.6218	1.37784	-1.27286	-0.347707	-1.54803	1.00896	-0.588654	-1.94886	-4.17133	-0.387581	-1.59199
-1.5032	-0.411492	-0.376813	0.275027	-3.14488	0.456268	-1.49807	0.215214	-1.24303	-0.383125	0.289847	-0.21259	-0.431725	-0.0200099	-1.07417	0.74259	-0.621196	0.490984	-0.517506	0.37361	-0.575479	0.518635	-2.49128	-0.0556718	-1.09825	-1.05307	-1.78667	-0.62191	-1.63196	0.0837633	-0.751315	-0.695027
-0.346377	-0.910997	-0.26053	-0.466922	-0.292303	-0.993667	0.918985	-0.19788	0.260841	-0.778116	1.21314	-0.15519	0.674141	0.690866	-0.00496029	-0.090108	-0.0811018	-0.763771	0.336984	-1.73353	1.15789	-11.4573	0.84179	-0.191268	0.897636	-1.29186	1.24846	-1.99928	1.35549	-3.98337	0.837657	-0.522898
-2.28252	-2.87637	-3.06495	-1.93825	-5.4435	-2.27772	-2.08584	-2.68715	-2.68999	-4.38469	-2.19908	-0.962193	-1.86129	-0.343269	-0.955158	-1.10245	-1.49223	-1.25877	-2.41895	-1.65849	-3.35113	-4.41274	-1.95878	-4.85098	-2.5259	-1.88987	-3.29293	-2.53003	-2.99085	-11.594	-1.88875	-2.68989
-0.643373	-0.421374	1.44748	-1.34687	0.793797	-1.85243	-0.630918	-0.414642	0.374544	-0.980246	0.44034	-1.33897	0.904543	-0.970892	-0.512667	1.0167	-1.016	0.5021	-0.840386	0.493856	0.450468	-16.63	-1.12019	0.38086	-0.190218	0.00476614	1.03133	0.771966	0.0377551	-1.98477	1.41142	-0.870903
-2.74359	-1.88069	-1.05533	-1.35359	-4.4044	-1.93432	-1.80666	-0.958138	-1.48491	-5.34985	-1.42781	-0.68127	-1.45059	-0.312389	-0.623906	-0.564724	-0.665521	-0.193507	-0.876658	0.0146957	0.0467025	-2.20697	-1.4168	-1.63166	-1.1687	-0.331548	-1.07474	-1.27285	-0.705321	-18.7204	0.180753	-2.91923
1.56361	3.07754	1.70285	1.30403	4.44252	2.18054	-0.427345	1.50095	2.69207	2.91941	1.18329	0.871474	1.79966	1.99906	0.327885	1.06972	0.873512	0.723496	0.816063	0.693416	1.11522	7.50485	-0.313791	2.1911	0.957871	2.8077	1.69617	2.43786	2.04224	5.56143	-0.0454941	4.38444
1.22758	0.691796	1.27097	1.73102	3.18309	1.64503	0.537244	-0.0169952	0.938472	1.00936	1.53125	1.38868	1.78166	2.51605	-0.449527	0.203091	0.259179	-0.070423	1.01911	0.861332	0.0729906	1.78474	0.470586	-0.4308	0.915603	0.211003	0.496934	-0.624735	1.20837	8.15808	0.0416665	1.02042
0.405747	0.568566	-0.923435	-0.0469878	1.90096	1.91597	-1.11879	0.166092	0.695127	0.995812	0.254885	0.393889	0.0350592	0.534766	-0.698904	-0.096648	0.370403	0.76249	0.0297632	0.354406	-0.394696	1.13402	-0.989387	0.0644963	0.0400942	-0.470658	0.474745	-0.185165	0.78235	11.6248	-0.829868	1.67129
-0.420345	-1.36892	0.149899	-0.176995	-0.183064	-1.08093	-0.294929	-0.846171	-0.916913	0.339483	-0.344987	-1.34978	-0.845644	-2.00336	-0.328393	-0.251119	-1.33255	-1.24369	-0.134727	-1.28848	0.470347	-19.9951	-1.82652	-2.02277	-2.20157	-2.05371	-0.103535	-0.59737	-2.03398	-3.53603	0.349706	-1.52031
-0.570974	0.290716	-0.885548	0.00866152	-4.5337	0.325826	-0.210145	-0.364927	-0.611584	0.622662	-0.610857	-0.819056	-0.757177	-0.762139	-0.470517	-0.201754	-0.466884	-0.802637	-0.717899	-1.11891	-1.86985	-1.10993	-0.860428	-1.39994	0.162417	-1.09076	-0.328585	-0.384969	-0.955064	9.20887	-1.62326	-1.55665
0.574139	1.72715	-0.338407	0.490927	-0.260817	1.09614	0.54534	2.17405	0.580179	2.60235	0.589765	0.75174	0.807923	0.962367	0.169062	0.0732242	0.147187	0.242515	0.50455	0.177133	-0.672057	1.80367	-0.0978612	2.09528	1.12673	1.29288	2.4045	2.85525	-0.357146	20.6958	-1.39946	1.10713
-1.15042	-0.656783	-2.00802	-1.09282	-3.86938	-3.26468	-0.608408	-1.02124	-0.926685	-1.44284	-0.42232	-1.34208	0.416514	0.445084	-0.472475	-0.540605	-0.51798	-0.41296	-0.795982	-1.00811	-1.12062	-5.01241	-0.538475	-0.761895	0.00241576	-2.2309	-0.447079	-2.82923	-0.75145	-10.6779	-1.34071	-2.12263
-0.150461	0.0205923	0.0378355	-0.250041	1.08227	-1.85596	0.769415	-0.624897	0.726461	-0.131658	0.869874	0.322022	0.548193	0.276162	-0.464641	-0.648308	-1.12684	-0.285777	-0.656579	-0.178539	0.223391	-18.4174	0.239308	-0.37081	0.796623	-0.896477	0.589011	-0.516718	0.91	-3.13458	0.376457	-1.38259
0.399919	0.324524	0.358962	-0.346042	1.60232	1.33875	-1.1531	-0.44185	-0.0902181	1.354	-0.32382	-0.96836	-0.115679	-1.43165	-0.650338	-0.887944	-1.01677	-0.397129	-0.281878	-0.0814008	-0.774256	-2.06089	-1.73958	-1.13531	-1.70622	-1.44419	-1.23109	0.218273	-0.745677	-3.11154	-0.0375804	1.67873
-0.380481	-1.58631	-0.124674	1.25272	0.684311	-2.54006	0.455571	0.222519	-0.31678	0.462158	0.310038	1.37625	-0.167212	2.32536	-0.599767	-1.44155	-1.71598	-0.806172	-0.48255	0.212576	0.735641	-17.1622	0.06905	-0.231954	0.482479	0.27221	-0.207714	-0.541886	-0.455938	-1.00705	0.558917	-1.1951
0.531181	-0.615701	-0.590128	-0.98569	-1.8049	-3.37973	1.42	1.73984	-1.07982	0.474497	-0.0223786	1.17174	-0.264104	2.07397	1.60304	1.22355	0.812573	0.519394	0.201542	-0.0729231	-2.10671	-3.62599	1.32554	1.19321	1.955	-0.173785	2.10147	0.00708282	-2.41295	13.3757	-1.8315	-2.41809
0.0792454	2.42175	-0.747564	0.883279	-1.39639	-0.0207477	-0.864462	2.83833	-0.163567	2.62378	0.207918	2.32641	-0.371237	1.84549	0.493959	1.41089	-0.156603	1.60882	-0.678974	1.63194	-1.66797	-0.974057	-0.703475	3.7866	-0.00379364	2.31835	-0.218202	1.98008	-0.482379	21.7958	-1.99615	-0.668038
-1.34445	2.51738	-0.0279407	1.00802	-2.23337	1.93902	0.0498014	2.20015	1.13637	2.46129	1.27714	2.26224	1.22778	2.28971	0.291319	0.710969	0.703822	1.02426	0.574873	0.069675	-0.405748	-6.53413	-0.787512	3.06468	1.08505	2.90922	0.726634	1.82884	0.767365	2.63923	-0.268564	-0.00668464
-1.85764	-1.8613	-1.36558	-1.94134	-3.07679	-2.91179	-1.10524	-2.49481	-1.55464	-1.55701	-0.390405	-2.29512	-0.767498	-1.70401	-0.855309	-1.74269	-0.910911	-1.65316	-0.828937	-1.37597	-1.20615	-24.9935	-1.8148	-0.872412	-0.548092	-1.37215	1.63635	-1.69079	-0.684182	-5.78122	-1.41755	-1.84685
1.21081	1.10897	0.769095	1.1609	0.236583	0.515696	0.117324	1.11466	2.23541	-0.118047	1.5361	0.660048	1.87161	0.869997	0.850612	1.04898	0.188232	0.987341	1.17841	-0.0378481	-1.49914	-3.87252	0.0525749	0.987712	1.25637	1.09557	0.778136	1.65113	1.55089	-0.103961	-2.05214	1.70545
-1.35114	-0.971486	-0.435994	-0.0784554	0.709471	0.401514	-1.59123	-0.599489	-1.09843	0.216582	-0.652707	-0.851937	0.0904547	-0.786348	-0.518185	-0.566329	-0.741353	-0.346499	-0.514158	0.272493	0.0972579	1.66398	-2.61858	-1.4126	-1.60883	-1.23971	-2.80077	-1.7335	-1.08075	7.26708	0.387322	1.15198
-0.578711	-0.639572	-0.180233	0.329662	-2.29578	-0.292571	-0.312806	-0.121671	-0.384913	0.796407	0.458602	-0.684433	-0.641101	-0.49274	-2.17853	-1.57893	-1.60697	-0.723752	0.0891532	0.0231019	-0.336581	-13.3429	-0.927058	-0.230281	0.0948631	-0.714024	0.111042	1.95529	-1.7165	-2.81868	-0.616835	-1.0434
1.56245	2.11916	0.828643	0.918246	2.24548	1.90955	0.0634246	1.9318	1.74002	3.07462	-0.162732	1.36123	-0.230778	1.55477	0.885939	1.63753	-1.35635	0.15	0.0951613	0.303066	0.786086	0.293623	0.716127	1.80446	2.93454	1.43056	3.20698	1.39232	2.68318	4.10563	0.207734	2.11342
-2.17546	-1.58056	-0.578913	-0.0783916	-2.40096	0.0535449	-2.25617	-2.86994	-1.50531	-6.18019	-0.503596	-1.05989	-0.886084	-0.477919	-3.06186	-2.73099	-2.1005	-1.5311	-0.818042	-0.98633	-0.634724	1.0969	-2.81455	-5.22878	-2.39055	-0.602922	-2.25683	1.47278	-2.44875	-20.9592	-0.146805	-0.926291
-0.531874	0.50973	-1.42583	-2.43841	-0.791412	-1.85775	-0.498398	-0.506904	0.485129	-0.342899	-0.63449	-1.40332	0.242772	-1.01518	0.0857864	0.349643	-0.485743	-1.14516	0.0254297	-2.23642	-1.74505	-28.1112	-0.583432	-0.27762	-0.0254429	-1.11728	-0.288048	-1.38196	0.456706	-4.9069	-1.44946	-0.0556765
1.24662	1.07873	1.50328	0.80247	0.975533	1.56933	1.11442	0.611739	1.63093	2.78874	0.815716	-0.121736	1.97383	0.572642	0.0620672	-0.665796	-0.0213821	-0.431036	-0.486762	0.224765	0.774324	-2.01497	0.568081	1.66036	1.78538	1.38779	1.64045	1.27789	1.44733	1.9642	0.766703	1.91031
-1.20909	1.02668	1.73938	1.29492	1.04631	2.33666	-1.39646	0.547101	0.293163	1.56685	0.266023	0.582937	0.46314	0.29099	-0.585125	-0.657515	-0.320955	0.444982	0.593983	1.80977	1.19465	9.24742	-1.41407	0.530083	-1.08151	0.885423	-0.623572	1.4205	0.580015	0.115198	0.904021	2.20264
2.99376	-0.243926	1.72651	0.966287	3.67364	-1.94214	0.273462	-0.923944	1.30911	-1.45982	1.05412	0.671601	1.0344	1.93882	0.928235	0.685401	1.83924	1.35553	1.7894	0.100976	0.77971	-21.4232	1.03082	-0.75499	1.04332	0.0146781	1.4941	-0.495459	0.925635	0.468143	0.121745	-2.32463
-0.960712	-0.52309	-0.751991	1.33887	-2.1446	-1.51378	0.581656	1.1299	-0.707289	1.40557	0.872673	0.982678	0.936557	1.59223	1.56698	1.03014	1.62558	2.07864	0.503594	1.40795	-1.55731	0.585946	-0.426653	1.27097	0.655105	0.686018	0.358848	0.815182	-2.02727	16.7508	-1.47321	-0.84751
-2.02901	-1.50761	-2.53337	0.37542	-5.58104	-2.21615	-1.84891	-2.94369	-1.2918	-7.20797	-0.947221	-1.15346	-0.919347	0.164403	-0.880215	-0.645632	-1.2116	-0.529347	-1.53247	-1.22161	-3.23617	-2.49387	-1.58783	-5.03297	-1.85577	-1.01876	-1.49332	-1.38014	-1.39734	-21.2744	-2.77529	-1.34097
-2.9037	-1.89463	-1.91648	-1.42529	-6.54015	-0.221738	-2.79433	-1.83598	-1.94495	-2.93927	-0.569645	-0.78152	-1.67478	-1.10409	-1.86484	-2.37995	-1.18877	-1.70538	-0.834688	-0.978669	-2.51154	-1.62827	-2.75148	-3.20123	-2.82643	-0.631079	-1.97387	-1.13375	-2.03622	-13.2595	-2.08482	-0.677643
-0.405796	-0.694074	-0.30123	0.12494	-0.906508	0.593456	-2.19782	-1.03014	-0.251553	-2.321	-0.557464	-0.518584	0.426609	-0.152859	-0.362096	0.232312	0.0722467	0.602767	0.553118	0.696488	-0.596868	-5.33173	-1.76312	-1.51583	-2.17942	-0.911001	-0.981438	-0.51099	0.243561	-3.27612	-1.3003	0.323232
-0.330351	0.766898	-0.362764	-0.323172	0.353705	2.80833	-0.124726	-0.146438	0.191182	0.00261163	0.470177	0.153279	0.44467	1.04084	0.17692	0.414297	0.300156	0.233033	0.00669211	-0.645396	0.125481	-2.67943	-0.35488	0.216506	-0.217154	1.33224	0.103232	0.337148	0.693296	1.73137	0.473089	1.7622
1.63877	-0.0347267	0.505424	0.192554	-2.69015	-1.76515	4.35731	0.193272	0.950075	-1.67647	1.2668	-1.04235	1.31606	-0.460084	3.36632	1.21105	0.926816	0.179445	-0.120242	-0.441959	-0.520317	-20.2483	4.8829	1.35966	3.23373	-0.847197	0.798001	-0.340886	-0.539998	-6.47012	-1.49546	-0.919441
0.584323	-0.679653	0.276264	-0.976047	-1.4199	-1.38028	0.407411	-0.310223	-0.370644	-1.71492	1.26075	-0.70454	1.39784	1.03945	0.5387	-0.628399	1.37923	-0.78525	0.833997	-0.741746	-0.52208	-13.353	0.459882	0.753285	0.192519	0.79617	-0.157819	0.535594	-0.251697	-4.10465	-0.834594	0.195331
0.307908	1.41208	1.36818	-0.121904	1.75306	0.750064	-1.1839	-0.966976	0.188033	-0.72958	0.534898	0.184206	0.925758	1.04084	0.0257772	-0.163606	1.24894	0.915	1.6632	-0.447566	1.36153	-15.3587	-0.579259	0.133814	-0.519194	2.09393	0.996701	0.941296	0.135151	0.299926	0.0660605	0.0720312
1.66853	1.79242	1.75783	1.06285	3.61892	0.818728	0.834654	-0.170114	1.74734	1.4825	1.00181	0.0886006	0.78133	0.360316	1.42204	0.547963	2.22363	0.609393	1.87095	0.948867	2.2091	0.950358	0.938811	0.201184	1.71349	0.510364	3.50621	1.28038	1.69275	0.57444	0.991836	1.15229
0.214152	1.17214	0.096085	3.27821	-1.14619	0.672034	1.26537	2.77292	1.0838	2.72553	1.20265	2.35436	1.82337	2.89307	0.979487	1.06966	0.217715	1.35385	-0.843795	1.11145	-1.67969	1.88264	0.604678	3.20277	3.12992	1.93409	2.08927	1.85529	1.02251	3.28939	-1.39034	0.902624
2.54761	1.00183	3.21005	0.644797	5.1271	0.939692	1.78556	0.0226342	2.08494	1.21618	2.08572	0.262598	1.93123	1.52788	1.39065	0.840972	2.20532	0.287196	2.29939	0.322257	1.68104	0.556709	1.60249	0.348722	2.3614	-0.0853929	3.43212	-0.661266	2.29517	8.27657	0.934607	1.54982
-1.15357	-0.494837	-1.08496	-1.63756	-0.188981	-0.911007	-1.80356	-1.86987	-0.768699	-0.827808	-1.09141	-1.31393	-1.71476	-1.15319	-2.35218	-2.1325	-1.24297	-1.60884	-0.276084	-0.994631	0.545041	-0.490362	-1.79025	-3.33997	-0.598223	-1.10107	0.44347	-0.0926743	-1.25361	-1.21773	0.931704	-0.813744
0.189612	0.878287	-0.0910208	-0.846655	3.0095	3.10248	-1.17503	-2.00702	-1.0697	-1.86324	-0.597008	-0.481671	-0.771841	-0.784167	-1.65069	-1.74603	-1.04189	-1.20321	-1.03137	-0.23527	-0.0729281	3.25466	-1.21129	-4.35424	-1.50715	-0.756376	-2.02552	-1.26414	-1.62458	-7.75064	0.344426	1.05715
0.653113	0.601928	3.22946	1.81963	3.35302	1.44801	0.285061	0.49041	2.33376	1.32335	2.20703	-0.120017	2.39546	-0.403579	0.448127	0.312181	1.59064	0.732975	1.36506	1.34697	2.79362	2.21169	0.0757051	0.60538	0.877478	-0.208406	1.22554	0.14571	1.66161	-0.992534	1.28737	1.4215
-0.662258	-1.26331	0.556257	-1.88897	-0.154348	-1.83102	-0.680115	-0.399724	-0.33462	-0.722641	-0.348029	-0.81401	-0.523429	-0.847828	-0.243187	0.582692	-0.588528	0.372399	-0.0660491	-0.349373	-0.0304997	-18.0749	-1.35767	-1.42892	-1.30336	-2.86604	-1.54028	-1.38187	-0.571456	-5.09097	-0.344842	-0.732034
0.377497	2.98827	0.965363	1.97466	0.327186	1.33857	0.283617	1.26183	1.77328	3.76391	1.33147	0.98617	1.34526	1.44574	0.0177606	0.373362	0.55867	0.645476	0.230038	1.99437	0.0601611	8.5761	-0.294949	1.79677	1.5384	2.39264	0.78862	3.03642	0.928052	3.41027	-0.176015	2.90929
-0.362628	-0.252678	0.671271	0.578982	1.99218	-2.13974	0.876026	1.48545	-0.322	-0.180157	0.735943	1.13626	-0.111623	1.45819	0.59295	0.830107	0.545155	0.694644	0.838982	0.233402	-0.0903459	0.595272	0.576449	2.03111	1.25973	1.23505	1.69944	0.617572	-1.39735	11.3798	-0.922162	-1.78867
-0.827148	0.0732391	0.920337	1.17333	-1.50219	1.03047	-1.10841	-0.605671	0.219842	0.53883	0.895377	-0.182707	0.898401	0.453704	0.0401303	-0.817618	-0.865713	-1.16789	-0.231852	-0.537659	0.121204	2.77567	-1.76558	-0.651878	-0.762408	-0.00952311	-0.23747	-0.227233	1.18049	8.84201	0.498152	1.39903
-1.43725	1.78409	-1.67924	0.349196	-4.86765	-0.539334	0.605989	1.88615	-1.25025	2.62948	0.158056	1.0941	-0.777112	2.18933	0.349447	-0.166633	0.145831	0.00801616	0.110371	0.451807	-1.35577	-1.29376	-0.0442028	2.34111	1.14283	0.999556	1.67303	1.169	-0.796404	15.8542	-1.9478	-1.77246
-1.71941	-2.63686	-0.186389	-1.36504	-4.44345	-4.81471	-0.586557	-0.529862	-1.46676	-1.46005	-0.023261	-1.84736	-0.562576	-2.26125	-0.269549	-1.21089	0.377233	-0.424369	1.846	-0.793036	-0.699056	-2.08264	-1.33299	-1.40407	-0.875996	-1.77863	-0.423871	-0.378682	-2.12151	-2.27028	-0.687218	-1.53538
4.33337	1.92915	1.82486	0.882254	3.77189	-0.692301	2.74157	0.820399	3.35708	0.972852	1.13504	-0.164549	1.7121	0.89256	2.18676	1.42597	0.504468	0.121367	1.0463	0.424827	1.67302	-8.88415	3.7923	1.2037	4.66351	-0.0559283	2.97506	1.15938	1.69561	-1.89727	0.945775	-1.23556
0.455203	0.381438	0.473761	2.21418	0.693553	-0.931928	0.272302	0.295778	1.58055	0.231566	1.523	0.789098	0.946647	1.06878	-0.787248	-0.0946022	0.139448	1.08991	0.336984	0.46101	0.777078	-7.81742	-0.618485	0.793571	0.349257	0.341108	0.259578	-0.630845	1.48984	-2.47774	0.624152	0.459918
-0.542357	-1.38384	0.0142356	-1.06254	-0.956934	-1.29135	-0.942201	-0.700518	-0.0316925	-0.775043	-0.716442	0.0105008	-0.184023	0.273177	0.160104	-0.0528872	-1.02338	-0.10646	-0.648642	-0.790434	0.476098	-23.4224	-0.594515	-1.06158	-0.549827	-0.741916	0.402359	-0.546219	0.43836	-1.42109	0.91092	-1.47416
3.60109	1.51703	3.66545	3.36752	4.91009	2.28627	1.49326	1.07251	3.35617	2.69894	2.37382	0.994846	3.82067	0.62925	1.58371	0.577858	2.99409	1.15037	3.09649	1.22351	1.9811	13.9172	2.5445	0.596208	2.97965	1.43716	4.36787	2.1977	2.23922	3.7766	1.53288	3.50619
-1.14731	0.465235	-1.31314	1.63083	-4.92261	-1.44225	0.529282	0.25363	0.0546635	-2.03534	-0.110317	0.943251	0.230226	0.940057	0.748433	0.346605	0.463793	0.0429636	0.686515	-0.0519107	-2.34478	-1.75589	0.282078	-0.0137126	1.14682	1.25288	1.23438	0.000753039	-0.263414	-6.49007	-1.35598	-1.82797
-1.02185	-1.12018	-0.194616	-1.25083	-1.72197	-1.72252	-1.07731	-0.81538	-0.772148	-6.11015	0.714252	-0.880384	-0.173326	-0.35981	-0.365597	0.0979896	0.242633	0.63407	1.15178	0.387158	-0.55775	-3.22504	-1.30142	0.0322165	-0.59401	-0.113729	-0.795374	-0.027076	-0.515593	-21.7866	-0.845755	-1.55485
-0.957694	0.229317	1.46578	1.59003	0.348867	-0.371471	0.387658	3.11838	0.853115	1.69305	2.80411	3.45894	1.74939	3.1341	-0.00601116	1.18972	0.910287	2.2249	1.61752	2.16925	1.18673	-1.98844	-0.462554	2.42698	1.44574	3.99085	2.00957	1.35653	0.98186	5.47666	0.415018	1.226
-1.99418	-2.21668	-2.32763	-3.33892	-5.72254	-1.29154	-2.41228	-6.2306	-2.99597	-12.4383	-2.1187	-4.6676	-2.63014	-3.68784	-2.20928	-3.50629	-2.4446	-3.90909	-1.94344	-3.23947	-3.92972	-3.50311	-1.97943	-9.59975	-2.68148	-4.37012	-3.34996	-4.21258	-4.1357	-46.203	-3.04092	-1.94572
-0.956145	-0.473501	-0.824999	0.102044	1.19913	-0.441565	-0.995391	-0.988238	-1.57357	-0.269997	-0.493859	-0.681279	-1.10255	-0.114665	-2.28877	-1.57877	-2.49143	-1.95168	-1.88186	-1.74169	-0.568923	1.30984	-1.79753	-3.80072	-1.99144	-1.1071	-1.93364	-0.624994	-2.68238	2.79392	0.665412	-0.80665
-3.38264	-2.35869	-2.52006	-3.75961	-5.05242	-1.8872	-1.62685	-2.90089	-3.0284	-3.09467	-2.15127	-2.55691	-2.69356	-3.19259	-0.15988	-0.832259	-1.51737	-0.803361	-0.278921	-1.95444	-0.973946	-29.4057	-1.63357	-2.42777	-3.32046	-2.86457	-2.50053	-2.84012	-3.88433	-9.00248	-1.18256	-3.21319
-2.05548	-2.35732	-0.760772	-1.78319	0.139334	-1.04633	-2.48249	-3.38783	-2.40588	-9.81198	-1.19566	-2.17246	-1.15081	-2.18096	-1.49661	-1.64539	-1.36965	-2.1646	0.171622	-2.14188	-0.253786	-1.54452	-2.36336	-7.14181	-3.32302	-2.00069	-3.09725	-2.87841	-2.52209	-35.7521	-0.25854	-1.63851
-2.15678	-1.89396	-2.81991	-1.81137	-3.33036	-3.29214	-1.09709	-1.6188	-3.06187	-4.54284	-2.46219	-0.322687	-2.13482	1.23715	-0.511604	-0.674256	-2.21118	-1.65559	-1.98876	-2.89324	-1.85837	-5.00749	-1.57568	-2.55913	-1.79939	-1.22412	-2.12035	-3.40029	-2.69242	-12.4495	-0.572664	-3.6212
1.20569	1.91277	1.85713	0.678218	2.51447	0.0377545	0.0712019	0.701717	1.3524	1.9534	0.730316	1.35476	0.246792	1.49106	0.76318	1.41016	0.903148	1.62795	1.23991	2.11686	1.14581	-14.0304	0.314624	1.24864	0.343597	1.94532	0.731343	1.95673	0.601036	3.10825	0.958876	-1.37732
0.101492	1.44552	1.5843	1.18563	1.8975	1.59598	-0.66601	0.67406	0.629208	2.78171	1.25776	0.960736	1.05403	1.39849	0.11641	1.08615	0.782258	1.52427	0.876304	1.54997	1.70092	7.07095	-0.728469	1.27345	0.598211	0.904773	0.547494	1.73735	0.237938	3.86478	1.42741	2.17502
1.60618	0.728553	0.856921	0.126479	1.01737	-0.0233801	0.947995	0.255407	1.96025	0.41157	0.369585	-0.755009	1.29382	-0.0539304	0.798299	0.462549	0.622622	-1.08877	0.742689	-0.922752	0.662117	-6.09848	1.58288	0.61606	1.90932	0.908496	2.15374	1.91404	0.390495	1.18002	0.411045	-0.241593
0.560188	-0.337221	2.17775	0.818569	3.24915	0.0584811	-1.03224	-0.512556	0.861273	-3.65929	0.367912	-0.0318199	0.360958	0.882797	-0.0963518	-0.242633	0.0556564	-0.44403	1.16482	-0.745856	1.97444	1.03223	-0.926857	-0.416578	-0.469873	0.0414597	0.9112	-1.61806	0.324043	-5.42572	1.73459	-0.322451
-0.846949	-0.345016	-1.41764	-0.780487	-2.44907	-1.39487	0.302944	-0.245625	-0.987147	0.641222	-0.119173	-1.33689	-0.542005	-0.686639	-0.845054	-0.951483	-1.1377	-0.787536	-1.38469	-1.19787	-0.921435	-1.83991	-0.878125	-0.218348	0.270518	-0.521803	0.742247	1.06276	-1.84821	10.1711	0.0116347	-1.0305
-1.08433	-1.10566	-1.777	-1.18301	-2.67345	-1.41432	-1.64575	0.375823	-2.10024	-0.378299	-1.04173	-1.01537	-1.6804	-0.397814	-0.934374	0.39984	-1.74834	-0.362341	-1.97733	0.586914	-1.94598	-0.960085	-1.97815	-0.454622	-1.81612	-0.853584	-2.63754	0.176687	-3.35454	5.02657	-1.03998	-1.23317
0.235204	0.928404	0.668311	1.38395	0.690197	0.34894	0.735447	0.46559	1.40121	1.29863	1.66051	0.0624297	2.08069	0.931619	0.946938	1.05611	1.16956	0.979068	1.36262	-0.182044	1.45462	-1.18212	0.0635762	0.987736	0.323902	-0.442531	0.230848	0.556061	1.23216	-2.98842	0.858128	1.61621
-1.49551	-0.247782	-2.13752	-1.37268	-1.42835	-2.82105	-0.497349	-0.289545	-1.48036	-2.84365	-0.735043	-0.11579	-1.46137	0.861693	0.416491	0.0730724	-0.276122	-0.0642199	-0.188326	-0.296552	-1.53467	-3.49838	-0.954431	1.10109	0.1722	0.371984	-0.269832	-0.248991	-0.978555	1.12884	-1.92624	-3.25137
0.555173	1.15282	-0.639033	1.8342	0.467539	-0.227014	-0.682812	0.39399	0.222991	1.5903	-0.798572	0.6222	-0.0789716	1.01234	-0.629616	-0.417626	-0.920472	-0.0153369	-0.737234	-0.389167	-0.40198	2.18029	-0.603645	0.788308	0.363802	0.897365	1.08052	0.563519	0.00916229	14.4822	-0.919932	-0.213721
0.90751	2.60828	0.782763	2.42881	1.41768	1.59255	0.991984	3.5012	1.92155	3.95175	0.531305	3.05238	0.979839	3.54558	0.558025	1.09393	-0.00597968	1.62505	0.652454	1.73669	0.419161	-0.570275	1.05319	3.63799	2.20223	3.3067	2.731	1.13914	1.57218	4.18865	-0.519334	1.53185
-0.45639	-2.78179	-2.2954	-2.01914	-2.78072	0.344536	-1.01926	-2.95412	-0.875489	-1.66084	-1.61776	-3.25314	-0.979197	-2.78256	-1.56492	-2.19748	-2.53388	-2.797	-2.2012	-2.40748	-2.10696	-7.24776	-0.155913	-5.10797	-2.04867	-5.06605	-1.50391	-2.68487	0.411462	-11.199	-2.44438	2.21948
1.60215	0.828238	2.36582	-0.626936	5.03063	-0.0240788	-0.455892	-0.536535	0.712826	0.659867	0.53074	-0.281167	0.0498167	0.175313	0.164154	0.396988	1.31333	0.0670601	1.47744	0.714977	2.27743	-7.12162	0.259807	0.67069	1.44724	0.107692	1.95361	0.901439	2.0625	-0.77099	1.13761	-0.945866
-0.213887	0.548005	0.678336	0.104299	2.59291	1.14142	-0.747988	-0.467572	0.358951	-0.230134	0.0363093	-0.689784	1.13055	-0.481176	0.343706	-0.53235	-0.720494	-0.533762	-0.0510462	0.374995	1.51458	-6.56306	-0.655781	-0.397835	-0.813547	0.159584	-0.867208	0.0912246	1.55856	-2.75339	1.23552	2.14768
-1.28854	-0.94669	-2.06222	-2.71424	-4.18137	-4.38382	-1.60116	-2.28441	-1.76058	-3.39831	-1.07398	-3.24831	-1.19255	-2.4442	-0.990734	-0.59316	-0.733256	-0.870456	-0.561595	-1.25272	-1.58651	-4.37115	-1.77777	-1.84183	-1.56015	-3.0457	-1.96997	-2.11274	-2.72625	-10.3759	-1.33989	-2.97094
0.236896	-1.98593	-0.0858856	-2.36852	0.13165	-2.17582	0.559535	0.0604393	-0.418765	-1.07831	-0.268368	-2.33519	0.0345155	-2.42218	1.43608	0.681204	-0.40217	-0.75752	-0.314349	-1.42176	0.38575	-2.37299	0.163343	-0.599756	0.541269	-1.31127	1.51842	0.245277	-1.38266	0.909362	0.113528	0.944936
-0.234997	-0.586136	-1.21906	-1.27027	-3.63566	-3.14544	-0.118933	-1.27837	-0.859778	-4.35052	-0.0231145	-1.07701	-0.443496	0.0680517	0.515888	-0.103882	0.64743	-0.973654	0.492047	-1.7691	-2.75269	-2.28648	0.533571	-2.05063	0.0429379	-1.66364	-0.165393	-2.07226	-0.927012	-19.0993	-2.27496	-3.17689
1.68445	2.52002	0.654693	0.412608	2.9178	2.22287	0.911414	0.239744	2.0217	1.50363	0.752601	0.144877	0.591103	0.162899	0.672804	0.504469	1.23391	0.2778	0.979216	-0.0614689	0.950811	2.18854	0.0655266	1.56047	1.51155	0.616411	1.23481	0.471171	0.656452	1.2945	-0.149188	2.78803
-2.26908	-1.60964	-4.01654	-3.13433	-6.61104	-0.640802	-2.83053	-2.97345	-2.60402	-5.13421	-3.1062	-2.89308	-3.30728	-1.56573	-1.73905	-1.34075	-2.17251	-1.86639	-2.04414	-2.26111	-1.22166	-3.63691	-2.3887	-4.9948	-3.09119	-2.89162	-2.80325	-2.98275	-1.64215	-23.777	-1.27855	-1.7953
-0.965492	-1.61085	-1.89017	-1.86534	-4.06707	0.853899	-0.962704	-2.24246	-1.76428	-3.30148	-1.63034	-2.1549	-1.21796	-1.74355	-0.24141	-0.636571	-1.47263	-2.39557	-0.851553	-2.39839	-0.868556	-2.74209	-0.281784	-5.5163	-1.77916	-2.84375	-3.306	-2.95806	-1.54569	-7.37345	-0.970379	-0.141936
-0.834198	2.07848	-1.72836	1.04283	-1.49499	2.12893	0.0189151	1.77699	-0.814173	2.66159	-0.947455	2.0246	-0.600199	2.97056	0.668984	0.999298	-0.560309	-0.247355	-1.30552	0.052543	-2.14397	0.0323301	-0.124484	3.83992	1.13811	0.976638	0.543898	0.542308	1.14072	12.6632	-1.08975	0.709537
-0.391042	-0.104745	-0.0672719	-0.899234	-0.376828	0.425438	0.394178	0.841229	0.460674	-1.80288	0.796314	0.1906	1.01369	0.0716259	-0.593972	-0.0172506	-0.0158876	-0.191412	0.445073	-0.573998	-0.899758	-1.69878	-0.254535	0.663226	0.727739	0.757329	-0.355473	0.98111	-0.249609	1.89183	-0.753115	-0.671156
-1.04516	0.640608	-1.69339	1.78938	-1.80182	1.14561	-1.48873	0.0981033	-0.769145	1.28978	0.136778	0.780236	-0.205479	0.954211	-1.02674	-0.731525	-0.943545	0.0494912	-0.375223	-0.082138	-1.26805	1.33179	-2.05349	-0.203428	-1.36002	0.28392	-0.515722	0.841943	-0.0135053	2.4442	-1.53041	0.823734
-1.23331	-1.43352	-1.95727	-0.834305	-3.64186	-0.702267	-1.53407	-1.65799	-1.45499	-4.31806	-1.13473	-1.6656	-1.64977	-1.28769	-0.939521	-1.3286	-2.44712	-1.2944	-2.7005	-1.20603	-3.08212	-1.1522	-2.42761	-2.47798	-1.70445	-1.46876	-1.91946	-1.0613	-2.23189	-13.5639	-2.43175	-1.54361
2.90035	2.71054	1.85277	2.41645	2.60044	3.11848	2.6267	2.04202	3.9013	4.61747	2.13708	1.2885	2.64997	1.26095	1.50803	0.69839	0.336748	0.159793	0.338103	0.911225	0.887765	6.83065	1.89956	1.54956	2.97066	0.784856	3.06584	1.69438	2.73861	2.5654	-0.163973	1.59495
0.530313	-1.07864	0.546966	-0.0836441	0.659639	-1.33997	-0.28759	0.977981	-0.846003	0.874614	-1.2647	2.28638	-1.21189	2.74688	0.384066	0.704051	-0.00673593	1.08734	0.376364	0.584682	1.72242	-25.7194	0.451428	0.498767	-0.732134	-0.570221	1.47382	-1.72327	-0.440613	-1.42614	1.19754	-3.85496
-0.876635	-0.212129	1.41177	0.926131	1.55414	0.283869	-0.159084	0.94492	-0.227028	1.64463	1.22968	0.0855109	0.866146	-0.481136	0.147706	0.657946	0.340157	1.15032	0.522127	2.32297	0.271067	2.18188	-1.60995	-0.120443	-0.166769	-0.463634	0.331682	-0.952577	-0.331207	11.4022	0.98097	0.672318
-1.00573	-0.646201	-1.44078	-1.71178	-0.373903	-1.0717	-1.89929	-1.52831	-2.72346	-2.29731	-1.42725	-1.07217	-1.88139	-1.19068	-0.914805	-1.02685	-1.12034	-0.850918	-0.148789	-0.782436	-1.13989	-2.35195	-1.73435	-2.44577	-2.10163	-1.25017	-1.51644	-1.62388	-2.92301	-5.27423	-1.09104	-1.50776
0.593047	0.424751	0.6448	0.793281	1.89717	1.21516	-0.758011	0.803679	0.471896	0.576452	0.76892	0.961255	1.3917	0.309738	0.310118	0.15324	1.29286	0.710772	1.37043	0.410962	0.413868	-2.22636	0.627103	0.979318	0.186659	2.69724	-0.091895	3.23998	0.0759784	2.48179	-0.154183	0.146158
0.781534	1.91231	0.159085	-0.229308	0.635993	-1.64754	-0.364931	-0.0377456	0.280774	-3.76575	-0.393331	0.20463	-0.384745	0.871511	-0.219298	0.165182	-0.0959419	-0.0407692	-0.179038	-0.147225	-1.62582	-1.26043	-0.0181125	1.92681	1.0375	1.47843	0.897484	-0.325909	-0.343169	-12.5669	-1.12093	-1.24921
0.0877562	1.52667	0.570381	0.829213	0.0682182	0.536968	-0.454925	1.96439	0.995467	2.2752	1.30405	1.41661	1.21011	1.67783	0.2812	0.633159	0.893769	1.57825	1.22622	2.21278	0.75595	2.1683	-1.21889	3.52041	0.843544	1.12874	0.447364	1.02175	2.47012	17.3671	1.46567	1.23897
0.493247	1.79663	1.27283	2.77848	-6.00157	0.73736	2.10877	4.28743	1.60859	5.19018	3.7418	3.51503	2.69923	4.30506	1.52809	1.19827	2.31888	1.69194	1.57813	1.88485	-2.63023	1.86851	0.455568	7.53558	3.37951	2.80922	0.968282	2.65162	-0.221805	29.0017	-3.58912	0.828187
-0.429204	-1.39808	-0.598773	-1.70178	-0.126635	-1.68244	-0.0324279	-0.0597331	0.410095	-0.815868	0.176463	-0.722092	0.943952	-0.0368899	0.0590037	0.694611	-1.73981	0.0492289	-1.04147	-0.289285	-1.16385	-17.7033	-0.219843	-0.258434	0.300906	-0.746159	-0.456388	-0.715464	0.443023	-1.99635	-0.986995	-0.841221
1.56751	-0.280172	0.505039	-0.703303	1.68807	-0.0750341	0.0320758	-0.436426	0.54796	0.863255	-0.628767	-0.887819	0.155202	-0.524972	-0.0136501	0.290269	-0.669435	-0.281562	-0.520984	-0.752711	0.387708	-8.92423	0.465954	-1.0264	0.297986	-0.578383	1.03315	0.138818	0.949751	2.00475	0.950635	-0.428089
1.69004	0.773812	0.361874	0.254327	1.67059	1.32983	0.321393	0.848826	1.88103	1.83165	1.26192	-0.364253	1.30135	-0.595593	-0.320238	0.03404	0.587394	0.109385	0.887878	0.415242	0.804831	0.591075	0.636607	1.86376	1.92964	0.197329	1.46408	0.165807	1.91064	-0.606134	0.0116309	1.23013
-1.61943	-1.81352	-1.31368	-2.31299	-3.88367	-0.764043	-1.43694	-0.767239	-2.37437	-2.02037	-0.829223	-0.784183	-1.40252	-0.651721	-0.463615	0.249214	-1.22607	0.0136797	-1.06577	-0.280566	-1.62758	-2.95753	-1.40347	-2.08761	-1.16669	-1.89685	-1.64584	-2.59001	-2.44401	-0.876129	-1.51027	-1.04745
-0.0519255	0.773419	0.654019	1.01603	1.93923	1.02544	-1.1391	-0.234841	-0.541474	0.918421	0.439945	0.337168	0.0888228	0.287656	-1.0014	-0.624344	-0.884309	-0.0999275	-0.220805	0.853895	-0.599152	0.415562	-2.3771	-0.158015	-1.07995	-1.14811	-0.420588	-0.377587	-0.516773	8.46485	-1.04473	0.22938
-0.646274	-0.0843544	-0.629214	-0.56437	-0.976929	1.55014	-1.12803	-0.31444	0.352035	0.134301	-0.620672	-0.406898	-0.894882	0.0649339	-2.37029	-1.91019	-1.43439	-1.45254	0.527958	-1.15523	-0.726179	0.0971233	-1.11484	-0.651661	0.151219	0.0832985	0.396892	0.615542	-0.105451	3.40246	-1.40141	1.78857
-0.97116	-0.0671102	-0.805023	0.615412	-0.661651	-0.264349	-0.29045	0.193731	0.833395	0.18583	-0.701156	0.497104	0.112789	0.626094	-0.682406	-0.715285	-3.24451	-1.25832	-1.6757	-1.07322	-0.331743	-10.7656	-0.595941	0.157404	0.662171	-0.187444	0.436788	-0.46505	1.50213	-0.547477	-0.267988	-0.714238
0.454721	1.28177	-0.444357	0.768829	-2.08368	-1.32437	0.724046	2.45114	0.742533	2.06217	0.237203	1.90242	0.438753	2.654	1.44056	2.07013	1.3548	1.97079	0.817269	2.86919	-0.109588	-6.10118	0.382144	4.22584	2.18365	3.284	1.6203	2.88602	1.05463	4.11733	0.296805	-0.137201
-0.252547	-1.02931	-0.228516	-2.13391	1.78656	-1.21092	-1.01193	-1.05577	-1.60678	-0.883333	-1.32095	-1.93543	-1.38275	-1.42774	-0.600428	-0.86286	-2.09158	-2.34618	-1.21893	-1.97795	-0.846803	-0.787227	-0.04038	-2.89122	-0.874505	-2.11429	0.563256	-1.37403	-1.77461	1.3735	-0.628678	0.575441
-1.55607	0.985433	-0.861759	1.89498	0.296142	4.13534	-1.01263	0.54079	-1.34924	1.01377	-0.0807907	0.349249	-0.393871	0.434644	-1.62726	-1.14479	-0.616761	0.248901	-1.4344	0.690179	0.15608	1.87316	-0.750645	0.0587191	-1.17409	-0.360956	-0.995273	0.672378	0.042451	-2.94846	1.10081	1.31471
-0.175246	-0.907768	-1.37423	-1.19089	-1.53493	2.04137	-2.24294	-2.07804	-0.685399	-5.12872	-1.53455	-1.54308	-0.83918	-1.32287	-0.723745	-1.76683	0.148299	-1.36502	0.222406	-1.12328	-1.50792	-0.243283	-0.946519	-2.82759	-1.79882	-0.713224	-1.27121	-1.06221	-0.178069	-14.1498	-1.8573	0.220544
1.09439	1.74983	1.21468	1.33688	1.43104	1.53431	1.49549	1.63983	1.18973	3.13538	0.882122	1.3893	1.00474	1.7392	1.41781	0.49198	1.86339	0.245195	2.6171	0.668431	2.61053	-4.61428	1.53303	1.45591	2.21939	2.62975	4.5186	3.03363	0.972714	6.9466	1.33038	0.320841
-1.07229	-0.179098	-1.694	-2.57745	-4.39408	-1.82281	-0.189662	-0.633784	0.283233	-0.426654	-0.131543	-1.54009	0.115743	-0.670978	-1.00264	-1.99592	-2.04142	-2.34359	-2.01855	-0.75598	-2.12859	-1.43119	-1.02678	-1.55409	1.04757	-1.55114	0.288701	-1.40916	1.03097	-3.31791	-1.83558	-1.96332
0.484615	0.819708	1.18831	0.01993	3.67985	1.5073	3.13278	5.45684	1.23173	4.22553	1.89172	1.37964	1.20211	1.08726	2.47477	3.89185	2.55693	1.75819	0.718002	0.287515	1.40395	-2.01392	1.44235	3.43043	2.65337	2.17395	2.23234	2.66977	-0.455971	6.71256	1.96407	0.228484
0.309006	1.32382	-0.777933	-0.114758	-2.12985	1.27745	-0.33917	0.25754	0.532671	-0.743663	-0.265171	-0.150229	-0.523062	-0.768346	0.204059	0.447083	0.25482	1.141	0.6432	0.909042	-0.901632	-0.191108	-0.0844007	1.35324	0.81815	0.464445	0.514016	1.12856	-0.634777	-3.19646	-1.14293	-0.497292
0.465771	0.736437	0.323869	3.49214	-1.0201	2.40861	0.888306	2.81332	-0.168113	3.8581	1.73835	2.15116	0.93709	1.90771	1.62644	1.15008	1.28984	0.98169	1.57745	1.70751	0.0555972	6.03463	0.0623828	1.19989	0.519284	0.355409	-0.12739	1.18754	-0.736026	24.2248	0.00489704	1.70384
-0.22617	-0.4689	0.167906	-0.952669	2.38365	1.01181	-0.890457	-0.428379	-1.67804	0.871858	-0.954895	-1.0856	-1.16318	-1.10103	-0.0806439	0.262291	-1.31972	-1.31443	-1.27868	-0.988745	-0.523153	0.236027	-1.19097	-2.48368	-1.8009	-0.572863	-1.08458	0.676429	-2.47844	12.2781	-0.308778	-0.283296
1.03781	-0.279981	1.81778	0.804104	3.28005	1.05625	0.471951	-2.09352	1.30882	-0.404211	0.515683	-0.982431	1.03088	-0.149806	-1.16731	-1.1096	-2.36476	-1.0419	-0.895721	0.553694	1.21763	0.244352	-0.0303211	-2.34847	1.29938	-2.40629	1.36775	-1.17093	1.07572	-4.64335	1.2563	1.88672
1.87192	0.00899166	1.40241	0.424128	1.92424	0.935419	0.521119	-1.07627	1.35237	0.714536	2.39141	-0.0193396	1.67884	0.429111	1.44296	0.267565	2.08184	-0.107909	2.21201	-0.397778	0.029795	-0.64714	0.311812	-1.72525	-0.156098	-1.03029	-0.151582	-0.0449171	0.765379	-1.251	-0.645084	1.07824
-2.30667	-1.5285	-2.2948	-0.0928188	-5.49245	-1.2594	-2.62193	-1.55333	-1.95158	-3.37873	-0.833656	-0.221582	-1.03288	-0.20623	-1.8212	-0.768635	-0.353029	0.310325	-0.596498	-0.266795	-1.54232	0.586531	-2.84924	-4.19111	-2.23566	-1.35478	-2.17833	-1.46399	-2.78401	-3.92379	-1.56202	-1.37812
0.498073	-0.0142978	1.19011	-0.0373478	1.53445	0.801805	2.12309	0.860508	1.32806	0.479303	0.926338	-0.89103	1.38892	-0.383618	-0.138201	0.932161	-0.283871	0.38786	-0.773783	0.0631885	-0.0313316	-3.63081	1.1165	2.15206	2.39077	0.412652	1.62374	1.68875	-0.788451	-1.54076	-0.233461	1.10532
-1.99874	-2.2763	-2.8915	-2.08743	-4.81174	-1.38708	-3.01174	-3.99221	-2.35377	-5.63677	-2.06404	-2.56706	-2.42687	-2.19535	-2.10901	-2.16432	-1.66152	-0.920788	-1.21695	-0.717852	-1.69834	-2.22055	-2.78149	-7.37383	-2.26076	-2.38484	-1.58992	-2.55376	-2.7209	-16.8691	-1.52522	-1.34195
0.049784	0.0607298	0.952867	1.80561	0.472038	1.10382	-0.843461	-1.45192	-0.284954	1.22046	-0.152042	-0.15463	-0.533868	0.077994	-1.26765	-1.9296	-1.02607	-1.6116	0.193857	-0.949013	0.116216	2.53043	-0.659264	-1.81623	-0.555151	0.866504	-0.536167	0.246062	-1.7483	0.743616	0.116646	0.222835
1.77554	-0.0236996	1.49681	1.52994	1.39489	0.974757	-0.802626	-0.113249	0.803121	2.14446	0.332854	0.201398	0.541148	-0.628901	-0.708833	-0.807531	-1.30021	-0.0339139	0.0998671	0.535456	1.56341	-1.6615	0.141125	-0.659347	0.684887	0.175106	2.81289	1.07241	0.21509	2.02903	1.37396	-0.929885
-0.744907	-0.401623	0.93927	0.489683	-1.78727	-0.0362323	-0.0961101	-1.21022	1.1136	-0.153143	2.03654	-1.14119	2.2755	-0.110927	-1.41086	-1.29537	-0.564669	-0.333243	-0.188656	0.489873	-0.181101	-0.0903141	-0.764755	-1.07236	0.769665	-0.595451	1.2387	-0.145633	2.03469	-3.39236	-1.79204	0.760567
-0.0570192	1.96439	2.27402	2.22822	4.0023	0.350156	0.768636	2.14065	2.17662	3.52981	1.88472	2.48899	2.69782	2.40174	0.535606	0.990219	1.25644	1.96787	1.49644	1.2727	4.41519	-5.45123	0.229837	2.63757	2.19998	2.02002	1.67474	1.11166	3.03019	5.40014	3.34971	0.266093
-3.33744	-2.26832	-1.86329	-0.814436	-6.87247	-2.40039	-2.03456	-2.21798	-2.90021	-2.96034	-0.675226	-1.97122	-1.06587	-0.738192	-2.88694	-3.39492	-2.85519	-2.59106	-1.998	-2.01066	-2.52068	-1.52469	-1.65278	-3.94388	-1.63875	-2.1943	-2.20924	-2.67755	-2.25762	-9.30477	-1.1216	-1.69419
-1.65926	-0.690551	-2.36692	-1.11255	-4.30635	0.911011	-0.954678	-0.214224	-0.675531	-3.53232	-1.99609	-0.273479	-0.922213	0.178772	-0.426924	-0.600104	-1.88451	-0.88149	-2.42705	-0.745856	-2.28255	-2.50829	-1.24371	-0.463594	0.263432	-0.423592	-0.119834	-1.667	-0.59288	-23.9227	-1.16451	-1.13871
1.29733	-0.331407	1.33586	-0.74674	2.95813	-0.57905	0.918272	1.35123	1.39101	0.136703	1.55451	1.09973	1.71259	1.20005	0.718292	0.152849	0.843456	0.488689	1.04273	0.0419788	1.46224	-15.2675	0.916378	1.3585	1.37649	1.72946	0.933215	0.450168	1.37629	1.59242	0.382264	-0.174937
0.064602	-0.694348	-0.268793	-0.028755	0.322339	0.960278	-0.692406	-1.08439	-0.154257	0.168935	-0.543053	-1.65747	-0.10713	-1.25467	-0.8934	-1.10995	-1.92463	-1.60698	-1.50542	-0.490792	-0.416191	2.58916	-1.37133	-1.99404	-0.197215	-1.81631	-0.649055	-0.790196	-0.257405	8.75066	0.189055	2.74488
0.0457108	-0.278714	0.51234	-1.70327	0.977771	-1.70534	-0.692888	-0.974613	0.303265	-0.508178	-0.582859	-2.19814	0.448731	-1.94493	-0.560439	-1.83202	0.416364	-1.94109	2.26091	-1.60978	0.718982	-0.598307	-0.520864	-1.67678	-0.242276	-1.14661	-0.536676	0.146714	-0.772021	-1.01964	1.04432	-0.762432
-0.73545	0.0187898	-1.40091	-0.416006	0.712335	-0.415835	-1.36861	-0.652856	-1.19834	-4.02727	-1.51472	-0.258131	-1.32047	0.679935	-0.622246	-0.382412	-1.64995	-0.782074	-1.26348	-0.127113	-1.82115	0.338636	-1.14502	0.26121	-0.908558	0.55935	-1.10003	-0.433926	-0.975649	-13.2296	-0.949839	0.333468
0.925773	0.266409	1.51525	-0.437463	1.73162	0.145206	-0.238229	0.962837	0.157105	2.08578	0.535197	-0.404116	-0.0673212	0.33384	-0.0126439	1.21143	0.314083	-0.0717998	1.97868	-0.321775	1.16403	1.74944	-0.321606	0.882327	0.75797	0.171601	1.72363	1.29743	-0.161918	-0.536475	0.668093	1.187
1.04198	0.845438	0.688846	0.914619	2.91768	0.102432	-0.293127	0.695337	0.451386	0.613387	0.226539	1.04605	-0.483799	1.19143	0.0399165	-0.900146	-0.71497	-0.913125	-0.303009	-0.307503	-0.164505	0.0909889	0.453959	0.616337	0.606816	0.970999	0.827601	0.00221508	-0.00672065	8.58984	-0.27268	-1.11341
0.709147	0.490721	-0.602872	0.770087	1.13559	3.17703	0.420957	-0.373325	1.10603	-4.64963	-0.54665	0.220733	-0.219572	0.159141	0.0232531	-0.401828	-1.00415	-0.705896	-0.302503	-0.688055	-0.973757	0.224885	0.307611	-1.35407	1.00446	-0.661456	1.03217	-2.06595	1.2264	-17.9523	-1.11983	1.4157
-1.94346	0.487065	-1.44116	2.00073	-5.45798	-1.55749	-0.453989	1.29581	-0.698107	1.66505	-0.308327	1.19039	0.213042	1.58579	-0.592643	-0.467669	-0.95498	0.19793	-1.01142	0.0893542	-0.616411	-0.687014	-0.872409	2.1377	0.315396	0.846874	0.0957552	0.467259	-0.114068	11.4069	-1.0997	-1.94753
0.253273	0.621138	0.713203	1.2789	1.13015	0.263133	-0.176937	2.29019	0.275107	1.44321	0.475434	1.7949	0.325706	1.86835	0.0862688	1.40012	-0.758464	1.13748	-0.19227	0.668736	1.18148	-10.0257	-0.556418	1.69278	0.906158	1.73768	0.897614	1.80042	-0.451707	1.97031	0.970512	-0.751759
-0.310333	0.0295307	-0.638347	-0.310217	-1.07131	-0.262425	-0.934987	-0.748072	-1.92322	0.30039	-1.00599	-0.916103	-1.42068	-0.709821	-0.0993188	0.768328	-0.0796865	0.355177	0.351392	0.663852	-0.639596	0.581599	-1.15874	-0.470356	-0.779597	-0.533703	0.134783	-0.936351	-2.5172	9.97037	-0.459157	-0.780544
-0.258578	1.08749	-0.622746	0.883601	0.42414	0.593078	-1.15918	0.457137	-0.665929	1.86458	-1.19901	0.396968	-1.23644	1.00394	0.146838	1.21786	-0.709637	1.19063	-0.709301	1.19225	1.33618	-12.089	-1.12416	0.502852	-0.406798	0.397591	1.57456	0.703365	0.279202	2.51344	1.36833	-0.323611
0.215474	-0.0587439	0.0564511	1.57969	0.958756	-1.05473	-0.589211	0.657182	-0.555345	1.15571	-0.535579	0.985499	-0.0411676	0.764665	0.571207	-0.285305	-0.394621	-0.373959	0.569818	-0.58003	0.994798	-14.7225	0.254545	-0.564594	-0.304067	0.326491	-0.461098	-0.424203	0.225924	-1.03745	1.24324	-0.87137
-1.36579	-0.685423	-0.657974	-0.504637	1.63099	-2.11776	0.958675	0.861338	-1.75887	-0.0604642	0.0372854	0.583149	-0.581786	0.984565	0.35026	0.276743	-0.101583	0.16255	-0.285381	-0.718246	0.0484765	-2.10977	-0.0993414	0.943555	-0.150998	1.19578	0.280719	0.846352	-2.62865	5.56915	0.875788	-2.8011
-1.11105	-0.646189	-1.34792	-0.305157	-2.9186	0.0959023	-0.606932	-0.686345	-0.730092	-2.20507	-0.807998	-1.09434	-0.0518914	-0.553641	-0.108468	-1.10508	-0.468767	-0.694429	-0.230321	-1.24723	-1.67214	-14.6485	-0.189168	-0.108534	-0.409346	-0.747335	-0.905093	-1.6359	-1.42481	-5.42443	-2.26054	-1.10146
-2.37817	-0.316488	-0.509993	0.273876	-1.28717	0.268379	-2.30004	-0.414346	-0.556757	0.346399	-0.750705	-0.938828	-0.36518	-0.332805	-1.71485	-1.53094	-1.34735	-0.840991	-1.89224	0.359083	0.21395	0.0714862	-2.76752	0.35234	-1.60882	-0.119252	-1.58391	0.402267	0.0894002	5.99729	-0.260812	-0.910862
0.0925075	-0.186706	1.57194	0.618379	7.33515	-0.549553	-1.03752	0.880322	-0.14261	-0.349745	-1.06278	1.49607	-0.543805	2.1718	-0.0699303	-0.541803	-0.675305	-0.0037367	0.321824	1.24515	2.67619	1.48574	-0.371316	0.691363	0.512385	1.73397	1.64592	-0.0926974	0.866918	7.89482	3.59477	-1.69915
-0.55342	-1.61576	-0.76302	-1.5863	-3.09192	-2.3261	0.1374	-2.83064	-1.19458	-1.56931	-0.0216948	-1.78705	-0.194869	-1.33888	-0.306536	-1.27567	-0.450162	-0.928847	-0.322447	-0.572667	-1.96275	-0.756137	-0.421165	-4.87521	-0.40462	-2.17915	-0.735521	-2.34115	-2.53044	-0.9298	-1.58008	-1.55437
-2.01436	-2.98935	-2.78335	-3.03076	-3.42532	-1.27285	-3.27101	-4.16014	-3.84557	-9.56406	-2.93108	-2.45371	-3.29155	-1.02935	-2.17667	-2.80346	-3.03362	-2.8249	-2.10815	-3.09882	-2.06446	-1.53817	-2.27334	-6.49733	-3.58794	-2.96999	-4.2544	-3.0839	-4.78817	-31.1029	-1.5069	-0.699216
-2.26882	-2.7532	-1.89215	-0.973946	-6.56246	-1.1661	-2.04257	-1.41515	-2.56295	-2.97955	-1.64312	-2.40742	-1.85152	-2.39082	-0.881252	-0.35834	-1.39907	-1.56621	-2.15407	-1.65763	-1.86246	-0.606633	-2.65233	-3.83117	-2.35437	-2.77845	-1.69483	-2.2988	-2.17479	-10.1267	-0.234965	-1.04764
-0.295725	0.206572	0.886114	-1.1086	2.46154	1.92533	-1.03532	-1.61137	0.913724	-3.31513	0.686813	-1.29734	0.866063	-1.00662	-1.0297	-1.62072	-0.456603	-1.70038	0.0694258	-1.0529	-0.405073	0.296669	-1.44604	-4.06871	-0.985717	-0.267365	-2.1331	-0.049689	-0.882355	-13.402	-0.268654	-0.19629
2.43704	-1.13716	1.35658	-0.120577	3.6807	-0.270206	0.652861	-0.157733	0.406216	-0.237856	0.586926	0.234503	0.430386	0.845986	1.70395	0.520788	3.23753	0.277056	2.60481	-0.240273	1.35652	-15.3282	2.1621	-0.602491	-0.420125	1.38956	0.0655804	0.889174	-0.34032	1.59741	0.912488	-0.0327544
1.03483	0.0992111	0.439942	0.624982	0.352934	3.24311	-0.0659936	-0.936501	0.0128566	0.738722	-0.204018	-1.38683	0.232735	-1.98793	-1.10542	-1.09333	-0.227718	-0.799764	0.947348	0.315499	-0.572317	4.18952	-0.164695	-1.8043	-2.80048	-2.20378	-1.59486	-0.865611	-0.972832	-2.42703	-1.47067	3.44326
-2.34477	0.418957	-1.47256	0.0910059	-3.9046	0.48636	-0.239906	1.54202	-0.573493	2.70077	0.47079	0.3373	-0.371279	-0.0323167	-0.767406	-0.749322	-0.205975	0.159614	0.172189	0.87352	-1.23742	0.321399	-1.32714	0.14088	1.08233	0.131635	0.303761	1.02212	-1.16002	14.7311	-0.318529	0.880883
0.668437	0.44261	0.957501	0.200578	0.846584	1.177	-0.444333	-0.579905	-0.00950425	1.07561	0.822875	-0.552449	0.0865861	-0.0947697	-1.29949	-1.49235	1.03476	-0.460549	1.21344	-0.690393	-0.0129724	0.725043	-1.48167	-1.32492	-0.291869	-0.451126	-0.524661	0.448186	-1.02504	9.85105	0.288326	0.501755
0.296511	1.66159	1.81364	1.5397	3.49845	2.2303	-0.461354	0.495523	1.39704	2.28961	1.4872	0.606827	1.45103	1.08463	-0.868832	-0.802283	0.318799	0.208283	1.12455	0.653402	2.72148	2.23587	-0.911718	0.318468	0.529577	1.09162	1.14812	3.23709	0.781292	15.956	1.81447	1.86858
0.463651	0.871942	0.854768	0.861638	0.624807	1.18155	0.645511	-0.644642	1.16841	1.79494	0.363042	-0.0298683	1.15549	1.06916	-0.473811	-1.22969	-0.341985	-1.03723	0.818359	-1.14002	1.04478	1.49696	0.503888	-0.522969	1.1626	1.2403	1.24493	2.09976	0.203412	2.02888	-0.53495	1.05014
1.20455	1.85339	1.72507	1.20781	2.18783	1.02351	1.20091	2.64608	2.55628	4.96043	1.9023	1.46407	2.31567	1.37345	1.2773	1.34262	1.96328	1.1262	1.44987	1.33819	1.03843	5.373	0.207522	2.3656	1.83445	2.96727	2.14914	3.81256	0.323266	6.6783	0.1355	3.05666
0.152072	-0.370071	0.277794	-2.30362	-0.166101	-1.74039	-0.0146165	-1.86516	-0.7769	-4.32803	-0.512388	-1.44992	-0.673292	-0.948299	-0.389082	-0.75438	-0.516192	-1.80015	0.756442	-1.06624	-1.15733	-2.9151	0.0657174	-2.77642	-0.365572	-1.80788	-1.00602	-2.3229	-1.80231	-17.6463	-1.92152	-0.931981
0.233	-0.530434	1.25122	0.200194	1.73157	-2.08664	0.828169	1.86417	0.416467	0.747191	1.30446	1.80444	1.11088	2.21383	1.01144	1.7174	1.61905	1.71772	1.10615	1.33318	0.233001	-9.18519	0.571983	2.15523	1.7245	1.7488	0.302751	0.447074	1.15803	1.22817	-0.13952	-0.158542
-1.03473	-0.120311	-1.69425	-0.330934	-0.275169	0.0072878	-0.710101	-1.30412	-0.161411	-5.80942	-0.507734	-1.04081	-0.147146	-0.288276	0.21976	-0.746128	-1.0801	-1.11794	-1.08065	-0.809664	-2.88408	0.283986	-1.03725	-1.41533	-0.13952	-0.304028	-1.2774	-1.05061	-1.30196	-20.3982	-2.18789	0.0573044
-0.836294	-0.155167	-1.54628	-0.0394722	1.24533	0.728173	-1.39573	-1.2914	-1.08079	-0.496204	-0.711424	-1.04008	-0.565573	-1.07821	-1.06589	-0.817052	-1.2	-1.03767	-1.52532	-1.37755	-1.40026	1.42692	-2.28135	-2.17387	-1.04065	-1.02952	-0.789692	0.396201	-1.99888	4.12652	-1.19094	0.725386
-0.898148	-0.508135	1.25427	-0.342376	-1.28865	0.260495	0.402207	0.320936	0.211063	0.915266	1.60767	-0.135939	0.441795	-0.447668	-0.02084	-0.348682	0.912179	0.56229	0.667302	0.759071	0.331345	-7.57379	-0.533284	0.331358	0.890378	0.229202	1.92765	0.881509	-0.741582	-1.22676	-0.744707	0.811664
-2.06088	-1.55568	-2.37828	0.0402868	-5.29938	-0.847845	-2.32438	-1.48887	-3.76345	-1.29804	-1.6755	-1.44611	-2.43014	-1.20538	-1.92748	-1.02966	-2.96997	-0.703866	-3.2782	0.843948	-2.65185	-0.340946	-2.14054	-4.80268	-3.00668	-2.84987	-2.42163	-1.7713	-2.64534	0.181038	-2.70705	-2.6733
1.69485	0.76025	1.17001	0.450123	4.86416	-0.397813	0.0564426	0.33169	1.82264	0.681623	0.5437	-0.0346505	0.570683	-0.223741	0.492982	2.11139	0.963662	2.37272	0.274344	1.51868	0.857067	-16.6651	-0.656771	0.574982	0.775175	-0.532883	0.279472	-0.224235	0.523345	-1.75556	1.29284	-1.50052
-0.496314	0.680421	-0.762001	0.0657736	-0.977725	0.00506509	-0.182813	-0.505954	-0.526475	-1.0182	0.457244	-0.00255843	-0.281078	0.349289	0.439004	0.557378	1.55869	0.81355	1.2442	-0.973012	0.156247	-11.5106	0.405503	-0.432621	0.244984	0.783856	0.109992	1.76279	-0.393713	1.96589	-0.249023	-0.0529172
-1.37905	-1.77788	-0.511459	0.0899857	1.27568	-2.65398	-0.547726	0.295872	-1.8846	-4.5002	-0.0135936	0.800363	-0.675007	1.50972	-0.677043	-1.07085	-0.996972	-0.926974	-1.28588	-0.799501	-1.07994	-0.985353	-1.37595	0.623894	-0.664766	0.803747	-0.867549	-0.501273	-1.78718	-9.56507	-0.167555	-2.50627
-0.0263739	0.563824	0.553924	0.766564	0.506865	0.102313	-1.16235	0.820839	-0.403228	1.5846	-0.717997	0.481416	-0.467643	1.04152	-0.232906	0.430588	-0.872988	1.46062	-1.16871	2.17963	0.316961	1.33433	-1.13995	0.945941	-0.813665	-0.0283002	-0.798168	0.376436	0.224191	9.94951	1.27826	0.723439
-1.02431	-0.244806	0.361441	-0.184899	-1.13156	-3.0141	0.716164	0.615093	-0.804743	0.143315	0.855142	-0.354574	-0.0869143	0.0421566	1.15156	1.51575	1.01868	0.944763	-0.212137	0.780134	0.895846	-2.79622	-0.0155551	2.14466	2.06496	-1.04235	1.12471	-0.392135	0.638361	1.0528	0.535353	-1.60171
2.02664	2.73967	2.7618	2.43117	5.84644	3.1811	1.27424	2.56484	3.78825	4.14839	1.89106	1.9124	2.77329	0.628158	1.50821	1.66856	1.33513	2.10849	1.18278	1.55963	2.30601	5.31462	0.923612	2.67573	3.05901	2.12922	2.3807	2.45623	2.99869	5.00593	1.71186	2.03096
3.20061	1.68729	3.79138	0.255883	5.55848	1.23719	1.15549	1.49862	2.59053	2.46851	1.54489	0.075138	2.4997	0.0741771	0.961284	0.465219	1.42211	0.578646	3.16981	0.749581	2.64666	-0.0292242	2.01795	3.26017	2.59187	0.765204	3.61945	1.44613	2.21521	17.8335	2.10479	0.368113
-1.52963	-0.829547	-0.808884	-0.83284	-3.42142	-0.630654	-1.76759	0.159671	-0.646405	-1.26808	-1.26294	-0.482653	-1.01591	0.377796	-0.853533	0.549541	-1.79906	-0.158559	-1.74969	-0.519906	-2.2903	-1.81188	-2.04279	-0.357384	-1.21121	-1.60249	-0.65496	-1.48387	0.00808453	-8.60158	-2.49754	-0.482768
1.23784	-0.672473	-0.58715	-1.38465	-0.000690125	-1.23736	0.247623	-0.326335	0.107746	-0.969057	-0.309841	-1.50016	-0.12266	-1.23102	0.779747	-0.047213	0.38759	-0.585172	0.363828	-1.78835	0.135325	-3.54627	1.06504	-0.385348	-0.482252	-1.13271	1.01116	-0.776943	-1.21178	-2.26794	-2.06834	-0.313732
-2.0231	-0.336057	-1.35433	-0.00578524	-1.73035	0.534457	-1.35813	0.498689	-1.4062	0.0591953	-0.746421	1.42469	-1.09022	1.48681	-0.726267	0.485852	-0.7914	0.380374	-0.819951	-0.160861	-1.22623	-0.726267	-1.74729	1.40648	-0.148826	0.235384	-1.25562	0.65665	-1.6228	7.30795	-1.2023	0.0800551
3.13286	-0.752723	1.75739	-0.528385	2.06504	-1.20779	2.63072	1.41014	1.59008	-0.345584	1.5026	0.213977	1.32901	0.642483	2.16871	1.43713	2.12442	0.892045	1.89287	0.739159	1.84989	-8.12461	2.99507	1.32786	3.38572	-0.114379	2.73333	-0.646871	0.858659	-1.08384	1.09651	-0.5301
-1.7098	-1.43826	-0.802391	-0.700301	-1.67188	-0.448582	-3.53414	-2.75644	-2.43232	-2.72517	-2.35168	-1.60561	-2.32732	-1.54152	-1.79525	-2.08003	-1.96658	-1.42152	-0.433897	-1.44912	-0.74544	-2.00944	-2.65007	-4.97062	-3.34387	-1.05802	-2.61818	-1.34271	-2.59767	-5.81004	0.124922	-1.13576
-0.881992	-1.30595	-0.127125	-0.793053	2.02236	0.397865	-0.612408	-1.02215	-0.375348	-0.388508	0.226652	-2.21794	0.129713	-1.35999	-1.17595	-0.804752	-0.436665	-0.706161	-0.122694	-0.408007	0.601426	-0.39387	-1.7626	-2.21078	-0.694973	-1.37092	0.364081	-0.53437	-0.0717289	3.64681	1.52263	1.14387
-0.738966	0.671343	0.0540777	1.63677	-2.31647	-0.834652	-0.170006	2.70475	-0.410014	2.63885	0.125689	1.599	0.68544	1.97569	0.622616	1.91587	0.511699	2.25099	-0.231272	2.70683	-0.0159836	0.338204	-0.868388	2.17952	1.24129	1.08775	1.03648	0.450292	-0.29556	17.6253	-0.393258	0.213151
0.0189104	0.376829	1.51574	-1.53417	1.03154	0.565592	-0.40516	-0.527882	0.962872	-2.54581	0.600387	-0.728674	1.01847	-0.630493	-0.276811	-0.207036	-0.210323	-1.51182	0.384197	-1.89274	0.660336	-0.372686	-0.308278	-0.623714	-0.287646	-0.431149	-0.0595685	0.0714484	0.821571	-14.1363	0.397629	-0.500557
0.61905	3.51739	2.65191	3.67557	2.35492	2.71778	0.0757045	3.28137	2.36005	3.95294	1.8457	2.12277	2.2518	2.37419	1.22226	2.93328	1.60213	3.27269	1.66475	3.27192	2.93263	10.3217	-0.528324	3.45096	0.527711	2.40535	0.813023	2.23004	2.37597	4.7474	1.57906	2.12429
-0.356983	-0.949139	-0.776559	-1.29233	-1.03592	-1.8228	-1.87469	-0.394432	-1.43286	-1.27348	-1.48464	-0.205964	-1.73717	-0.24561	-0.672629	0.665232	-1.39121	0.0111562	-0.670107	-0.756008	-0.460969	-17.4661	-1.09583	0.0615793	-2.10944	-1.13033	-1.37979	-0.458003	-2.38009	-3.44411	-0.808637	-2.46695
0.354995	0.79732	0.802193	1.32144	3.62051	-0.22492	0.953956	2.98807	1.04547	2.90989	0.323252	3.10924	1.94802	2.755	1.37951	0.863727	1.02441	1.16797	0.494109	0.342715	2.13054	-15.8489	1.48198	3.01301	2.62515	3.00461	1.20954	2.75338	0.672425	4.10631	2.84345	-0.155363
-0.989943	-0.287252	0.414545	1.45166	-0.662783	0.160931	-1.3907	2.0811	-0.356883	3.45372	-0.0624136	2.23027	-0.298654	1.60061	-0.354894	0.947582	-0.210552	1.74692	0.427937	2.48503	0.119744	2.1099	-2.25024	0.88699	-1.2602	0.624423	-0.800463	0.706397	-1.57931	20.0711	0.72652	0.0110211
-0.384183	-0.596248	-0.176431	-0.0301324	1.65484	-0.625646	-1.44763	-0.861104	-0.0246929	-1.32587	-0.0160398	-0.322796	-0.206234	-0.780041	-0.915906	-0.0815058	-0.0295071	1.66281	-0.777563	1.71539	-0.227968	-0.0643225	-1.48574	-1.99084	-1.17838	-0.486479	-1.79648	-0.558667	-1.31208	2.77434	0.913175	-0.0791455
1.13657	1.88296	1.59934	0.984766	3.66298	-0.0916086	1.29525	2.36429	1.71862	2.8179	1.86508	1.32728	2.29492	1.59069	1.23217	1.34192	1.44393	2.0059	1.10156	1.60964	1.29692	-2.86162	0.440238	3.38145	1.84643	1.62227	0.894498	1.66453	0.757322	4.5514	1.1723	0.56315
-1.79404	-1.33589	-1.41152	-0.553764	-3.90743	-2.29671	-1.50571	-1.53278	-2.104	-0.927066	-1.02447	-1.01624	-1.38816	-0.619601	-1.88996	-1.95665	-1.1989	-0.865243	-0.534291	0.107933	-1.69465	-2.11337	-2.31747	-1.95049	-1.68955	-1.30552	-1.78564	-1.97554	-3.36936	-0.911392	-0.746317	-2.50959
-1.31781	0.154889	-1.38504	-0.349408	-5.57871	1.57657	-1.31161	-3.13453	-1.58552	0.74138	-0.298242	-2.37064	-0.809379	-2.16688	-0.210277	-1.46749	-1.28904	-1.22741	-1.91502	-0.392479	-2.95504	0.440077	-2.30096	-5.10139	-3.3839	-3.24044	-3.26914	-1.83514	-1.96869	6.55911	-3.36709	0.747126
-0.821397	-1.7466	-1.55162	-1.45518	-2.99697	-1.58755	-1.30625	-2.20044	-1.55523	-0.623513	-1.72098	-1.92118	-1.53648	-1.08682	-2.37811	-1.74534	-2.81038	-2.08013	-1.85255	-0.740048	-2.17053	-1.36522	-1.14501	-5.23985	-0.269604	-2.1502	-0.20082	-0.796173	-1.45105	-0.127383	-2.47956	-1.15017
1.47328	3.35532	0.647207	2.23266	2.39074	2.2957	0.318885	2.38362	0.605877	3.42829	0.0204819	1.8829	-0.230024	1.63713	1.62979	2.09655	0.799758	0.789441	1.15751	1.27893	0.108352	4.70846	0.353608	4.31354	1.64329	1.34187	1.61083	1.50226	0.209491	23.4056	-0.163794	1.95347
0.849414	-1.18643	0.477675	-0.479614	-2.64282	-3.20515	1.6733	-1.94321	0.320342	-1.03912	1.39395	-2.52608	1.59898	-1.57342	-0.227341	-1.83529	-0.152901	-1.491	-1.27679	-1.45182	-1.31421	-16.9059	2.51647	-0.721969	1.37564	-1.62925	0.74791	-0.615344	-0.346841	-7.81591	-1.55072	-0.0543582
0.306568	0.0723166	0.480034	-0.506629	1.3845	1.44865	-0.534164	-1.22865	-0.761507	-1.66403	-0.819774	-0.604472	0.0175563	0.218716	0.0691773	-0.722533	-0.862219	-1.57705	0.119635	-1.64914	1.41929	-3.21752	-0.154601	-0.953518	-0.675762	0.517848	-0.390017	0.074829	-0.800656	-0.395238	0.392227	0.735971
2.35452	0.621573	1.69304	-0.454818	2.07713	-1.64988	4.82014	3.62611	0.749628	-1.81527	1.83417	1.44859	1.68652	1.21082	5.50141	4.54156	6.441	2.03183	3.79916	-1.51522	1.79741	-25.1447	3.69423	2.11734	1.09033	0.972327	1.15361	-0.221536	-0.756863	-4.14183	1.21464	-0.646588
-0.333447	0.162211	0.570983	0.505692	2.55077	2.22772	0.92204	1.41539	0.223836	2.06287	0.371862	0.855073	0.27713	0.118886	1.23808	0.262881	0.125109	0.311531	-0.759236	1.11753	-0.786034	1.18837	-0.309762	0.456538	0.67462	0.902328	0.310051	1.16556	-0.478315	15.1738	-0.941621	0.680651
-0.958507	-1.50006	-0.840281	-0.818269	-0.841321	-0.0870339	-0.693499	-1.74776	-0.445473	-3.77751	-0.574191	-2.2529	-0.371838	-2.13085	-0.0452221	-0.237931	-0.979001	-0.651568	-0.204333	-0.881995	-0.63168	-0.622606	-0.790673	-3.60736	-0.912365	-1.7601	-1.10882	-1.4621	-1.65404	-5.46722	-0.781502	0.603154
-0.942894	-1.26006	-1.27523	-0.694494	-0.311943	-1.29286	-0.642929	-1.18299	-2.13063	-2.06354	-1.25129	-0.733132	-0.851738	-0.439455	-0.91877	-1.21563	-1.17509	-0.825651	-0.93984	-0.710928	-0.27488	-16.4431	-0.794566	-1.11385	-2.24326	-0.666907	-2.02634	-0.799354	-2.32207	-5.16002	-0.115381	-1.67417
2.23356	-1.83067	0.884799	-1.70772	4.88969	-0.429325	-1.69829	-2.56532	-0.818076	-1.9045	-1.06267	-1.72733	0.00521494	-0.742516	0.549733	-0.157698	-0.633794	-0.573813	0.117563	-1.04252	2.09016	-12.1406	0.466998	-2.23131	-2.48442	-1.99076	-0.490414	-2.09363	-0.346235	-3.67778	1.55656	1.11202
0.816291	-0.47631	0.066986	0.56656	1.63577	0.183833	-0.302375	-0.172581	-0.0415797	1.97528	0.125121	0.99003	-1.0639	0.877805	-0.203843	-1.14096	0.0279282	-0.142837	1.2908	-0.00532338	0.503633	-9.81044	-0.373017	-0.47203	-1.12216	0.271734	-0.854168	0.829252	-1.03554	3.41082	-0.165217	-0.931717
-2.7143	-1.73148	-2.01606	-0.256847	-4.33054	-2.91334	-1.59307	-0.228592	-2.82008	-1.99181	-1.06737	0.0310323	-1.58441	0.0464451	-0.78754	-0.994146	-1.23249	-0.716063	-0.813248	0.106633	-1.94636	-0.29423	-2.08755	-1.32391	-1.5302	-0.47502	-1.48791	-1.16682	-3.04735	-4.5937	-1.63924	-1.2773
1.63179	-0.0935076	1.83484	0.874218	2.32541	-0.029241	2.15714	1.36967	1.37585	0.402857	2.0193	1.23321	1.76868	1.44433	2.0412	1.62513	2.44447	2.01733	2.38083	1.92522	1.27709	-8.65161	2.41705	1.4736	1.54914	0.763292	1.24739	0.603174	0.320269	-1.56528	0.158075	0.23909
-2.72214	-1.91426	-1.94733	-1.4213	-6.3593	-0.609474	-2.29533	-1.69951	-1.58984	-3.20163	-0.702172	-1.9797	-0.7358	-1.71536	-2.68598	-2.24606	-2.4594	-1.54638	-2.07331	-0.512478	-2.27755	-1.05145	-2.92201	-2.79854	-1.87832	-1.7491	-1.07302	-1.40724	-1.40591	-9.41441	-1.77757	0.293673
0.474088	-0.505811	-0.868187	-0.665466	-2.13658	-1.39497	-1.84833	-2.43476	-1.48939	-7.05697	-2.2579	-1.70298	-1.90154	-1.15811	0.246368	-0.830873	0.534367	-1.056	0.938464	-1.19356	-0.280358	-2.36738	-0.0671768	-2.33733	-1.6106	-0.951716	-0.863866	-0.898424	-2.18666	-30.638	-0.0312494	-2.1641
1.20526	-1.7118	0.487661	0.414671	0.293918	-0.879126	0.216757	-1.38583	-1.07532	-2.22436	-0.553118	-0.516819	-0.173782	0.34286	1.00299	-0.644857	1.2898	-1.0886	2.21209	-1.90173	0.432261	0.682156	1.55346	-3.44222	-0.729537	-1.11346	0.0741937	-1.46793	-1.26907	-3.00092	-0.0640208	-0.913414
[truncated: 207 more rows]

## Sheet: SuppFig7
region_1	region_2	region_3	region_4	region_5	region_6	region_7	region_8	region_9	region_10
[truncated: 496 more rows]

[truncated: 7 more sheets: SuppFig8, SuppFig9, SuppFig10, SuppFig11, SuppFig13, SuppFig14, SuppFig16]
